# Supplementary material for: Identification of an embryonic differentiation stage marked by Sox1 and FoxA2 co-expression using combined cell tracking and high dimensional protein imaging
Source: Nat Commun. 2024 Sep 9;15:7860. doi: 10.1038/s41467-024-52069-z (PMC11385471; doi:10.1038/s41467-024-52069-z)
Supplement: Supplementary file 6 — Source data [file 41467_2024_52069_MOESM6_ESM.xlsx]

## Sheet: Fig.1B
Hours	Branch1	Branch2	Branch3	Branch4	Branch5	Branch6	Branch7	Branch8	Branch9	Branch10	Branch11	Branch12	Branch13	Branch14	Branch15	Branch16	Branch17	Branch18	Branch19	Branch22	Branch23	Branch24	Branch25	Branch26	Branch27	Branch28	Branch29	Branch30	Branch31	Branch32	Branch33	Branch34	Branch35	Branch36	Branch37	Branch38	Branch39	Branch48	Branch49	Branch50	Branch51	Branch52	Branch53	Branch62	Branch63
0	0.00321
0.416667	0.00306678
0.833333	0.00332945
1.25	0.0025729
1.66667	0.00285716
2.08333	0.00215362
2.5	0.00443248
2.91667	0.00351366
3.33333	0.00304865
3.75	0.00333485
4.16667	0.00353776
4.58333	0.00384361
5	0.00345713
5.41667	0.00359047
5.83333	0.00471664
6.25	0.00363382
6.66667	0.00374117
7.08333	0.00399911
7.5	0.00587298
7.91667	0.00567364
8.33333		0.00311345	0.0056812
8.75		0.000916233	0.00277724
9.16667		0.000219758	0.00142958
9.58333		0.00224723	0.00137368
10		0.00101886	0.00207851
10.4167		0.00231636	0.00129276
10.8333		0.00172747	0.00119419
11.25		0.000990125	0.000382453
11.6667		0.00109209	0.000523836
12.0833		0.000226493	0.00100806
12.5		0.00118897	0.000436244
12.9167		-0.000120815	0.000510813
13.3333		0.00114283	-0.000305149
13.75		-0.000162639	0.000188952
14.1667		0.000660387	0.000515581
14.5833		-0.000234033	-0.000370835
15		0.00055468	-0.000612293
15.4167		0.000177558	-0.000324297
15.8333		0.000665216	-0.000940665
16.25		0.000491598	-0.000136173
16.6667		0.0009366	-0.00108617
17.0833		0.00142274	5.41e-05
17.5		0.000134296	-0.000241948
17.9167		0.000525254	0.000437009
18.3333		0.000488924				-0.0013539	0.00115875
18.75		0.00135257				0.000502241	-0.000395684
19.1667				0.00181284	-3.39e-05	-3.39e-05	-0.00178831
19.5833				0.000635885	-0.000138518	-0.000138518	-0.00143112
20				0.000491378	0.000465915	-0.000459609	-0.000842863
20.4167				0.000158212	0.000162291	0.000275103	0.000162291
20.8333				0.00107173	-0.000505884	-0.000505884	-0.000184933
21.25				4.03e-05	0.000513327	0.000513327	-0.000241008
21.6667				-0.000244473	0.00047833	-0.000182271	-0.000291612
22.0833				0.000120982	-7.27e-05	-0.00141606	-0.00047617
22.5				0.000847167	-0.000588892	-0.00164025	0.000477809
22.9167				-0.000139034	-0.000535604	-0.000549913	-0.000214462
23.3333				-0.000196601	-0.00029499	-0.000132451	-0.00126677
23.75				0.00075721	0.000107417	-0.000438339	0.000896489
24.1667				0.000652596	-0.000951083	-0.000440961	0.000526445
24.5833				0.000744396	-0.000660161	-0.000882512	0.00072611
25				-5.65e-05	-0.000719863							-3.65e-06	-0.000859756	0.00146158	0.00146158
25.4167				0.00107576	-0.00146879							-0.000935569	0.000934636	-0.00014059	0.000262759
25.8333				0.00103232	7.07e-05							0.000554041	0.000616857	0.00116714	0.00197113
26.25				0.00125895	0.000807679							0.000944426	-0.000156884	0.0011608	0.000442671
26.6667				0.000758276	0.00211449							-0.00035793	0.000440209	0.00173755	0.000726132
27.0833				0.00149751						-0.000371902	0.00106351	0.00106351	0.000875968	-0.000255343	0.000323651
27.5				0.00205957						0.00130405	0.000500911	0.000500911	0.00130405	0.000724916	0.000644961
27.9167								0.00276038	0.00276038	0.000515185	5.1e-05	5.1e-05	0.000515185	0.00112321	-0.000234687
28.3333								0.00174087	0.00144274	0.000808304	5.09e-05	5.09e-05	0.000808304	0.00110189	-0.000166984
28.75								0.00186159	0.000822771	0.00132911	0.00144716	0.000102931	0.00249005	0.00135988	0.000728443
29.1667								0.00188811	0.00172231	0.000764021	-0.00050225	0.000465008	0.000856604	0.000659451	0.000309282
29.5833								0.00107304	0.00170244	0.000296654	-0.000257157	0.000231438	-0.000768661	-0.000388946	0.000960877
30								0.000718975	0.00222499	-1.23e-05	0.000552911	0.000598842	0.00112141	0.000358622	0.000675018
30.4167								0.000397915	-0.000664081	-0.000546455	0.000559021	0.000131118	0.000696022	3.32e-05	-0.000371817
30.8333								0.000766745	0.00149656	-0.000162468	-9.37e-05	0.000102004	0.000653612	5.66e-05	-0.000609281
31.25								0.000932533	0.00155301	-5.54e-05	-0.000313809	0.000221288	0.000428511	0.000627177	-0.000576434
31.6667								0.00105622	0.00139639	-0.000910686	-0.00112458	0.00111978	0.000400158	0.00107142	-0.000711257
32.0833								0.00079265	0.000955271	-0.000207726	-0.000690317	0.000708907	-0.00112031	0.00135196	-0.000127339
32.5								0.00182569	0.00152527	0.000285459	2.15e-05	0.000649684	-0.000817562		-0.000275231											0.00192212	0.00129172
32.9167								0.00129404	0.00141406	0.000123557	-0.00132461	0.00122656	0.00116708		-0.000669869											0.00179022	0.000132297
33.3333								0.00122042	0.000563533	-0.0002521	-0.0015242											0.000629024	0.00263279	-0.000468384	-0.000744699	0.00124095	0.000385979	-0.00103365	0.000907842
33.75								0.00114122	0.00110401		-0.00138993											0.000640431	0.00207742	0.000961533	0.00791307	0.00114826	0.000593613	-0.000704291	-0.000296482
34.1667								0.000838866	0.00121816		-0.000950803											0.00169082	0.00149054	0.000300719	0.00541968	0.00244301	0.0017536	-0.000564087	-0.000109624
34.5833								-0.000234687	0.00201084											-0.000234687	0.00201084	0.00238773	0.00257081	-0.000470851	0.00354126	0.00206421		0	0.000401225
35								0.00120303	0.0023141											0.00120303	0.000203712	0.00168777	0.00194729	-0.000247458	0.00665118	0.000795286		0	0.000154615
35.4167								0.00281029	0.00258606											-0.000985721	0.00153214	0.00193414	0.00442676	0.000338623	0.00729116	0.00157875		-0.000218664	-0.000464455
35.8333																0.0017992	0.00177115	0.002534	0.00182903	-0.00137099	-0.000878328	0.00218329	0.00339179	0.00050943	0.00733726			0.002534	0.000876376
36.25																0.00255511	-0.000271488	0.00249693	0.00445856	-0.000271488	0.00323216	0.00331463	0.00444464	0.000165809	0.00459953			0.000170643	-1e-05
36.6667																0.00116055	0.000556818	0.00454345	0.00299803	0.000556818	0.00313664	0.00211812	0.00386769	-0.000136196	0.00709054			-0.00061241	-0.00078856
37.0833																0.000931463	0.00107081	0.00428844	0.00431747	0.00107081	-0.0017592	0.00249686	0.00427772	0.00634065	0.00634065			0.000220494	-0.000463513
37.5																0.000864631	0.00375349	0.00501608	0.00477623	0.000551591	-0.00128093	0.00388962	0.00283136	0.00372933				0.000229221	-0.00063764
37.9167																0.000441746	0.00387882	0.00512807	0.00373755	0.000357283	-0.000808886	0.000999139	0.00291322	0.00430922				-0.000864727	-0.00137901
38.3333																-0.000591647	0.000407226	0.00543901	0.00509585	0.000775626	0.00141412	0.0020419	0.00249318	0.00471898				-0.000943878	-0.00105656
38.75																0.000696726	0.00122717	0.00615226	0.00445466	-0.000163157		0.00248693	0.00248693	0.00412876				-1.75e-05	-1.6e-05
39.1667																0.00142244	3.89e-07	0.00549339	0.00479194	-0.000103829		0.000553387	0.00116041	0.00318873					-0.00119739
39.5833																0.00253141	0.00110436	0.00668551	0.00189145	-0.000672003		0.000646017	0.00208265	0.00246162					-0.000161826
40																0.00266576	0.00170649	0.00562105	0.00177976	-0.0015248		0.00134758	0.000578568	0.00220489					0.00177976
40.4167																0.00168806	0.00171161	0.0056738	0.00163666			0.00169113	0.00280052																			0.00254188	-0.00137408	0.00163666	-0.00113084
40.8333																0.00281295	0.00017102	0.00582323	0.00190086			0.00067672	0.00161038																			0.00388227	0	0.00190086	-0.00277218
41.25																0.00206988	0.000286893	0.00469662	0.00241526				0.00225065															0.0010927	0.000785267			0.00344868	-0.00102937	0.00241526	-0.000995422
41.6667																0.00497448		0.00351546	0.0012739													0.00200929	0.00200929					0.00162204	-0.000598569	0.00193501	0.00193501	0.00240982	-0.0005657	0.0012739	3.37e-05
42.0833																		0.003378	0.00158541											0.0030784	0.00467625	-0.000482584	0.000532622					-0.000689474	0.00206199	-2.04e-06	0.000314256	0.00467625	0.00142468	-0.00225355	-0.00152244
42.5																		0.00378195	0.00183769											0.000597954	0.00404701	4.62e-05	0.000372067					6.84e-06	0.00240245	0.000871134	0.000333085	0.00404701	-0.00097348	-0.000442461	-0.00146258
42.9167																		0.00277848												0.00156912	0.00205748	0.00170601	0.00130192			0.00199527	0.00199527	6.34e-05	-0.00016351	0.000859776	0.00118086	0.00508589	-0.00118936	-0.000675468	-0.000540002
43.3333																		0.00243976												0.000191757	0.00116385	0.00188472	0.000207825			-0.000135777	0.000532941	0.000147174	-0.000109114	0.00147922	0.000877023	0.00632477	-0.00102806	-0.000718916	0.000532941
43.75																		0.00467992												0.00237492	0.00104532	-0.000791045	0.00138051			0.00145309	0.00240052	5.19e-05	9.59e-05	0.00166898	0.000464386	0.00463945	-0.001032	-0.000236058	-0.00176003
44.1667																														0.00154607	0	-0.000896338	0.000247523	0.0030574	0.00203773	0.0014069	0.00187054	-0.00055321	-0.000580012	0.000114437	0.000114437	0.00563067	-0.000724601	-0.0010005	-0.000306132
44.5833																														0.00259926	0.000357467	-0.00126152	3.82e-05	0.00355247	0.00130877	0.00180662	0.00154919	-0.000935981	-0.000450701	0.00112484	-0.000359801	0.000221729	0.00382134	-0.000340892	-0.00102203
45																														0.0043657	0.000712163	-0.0012104	-0.000817747	0.00431189	0.00079991	0.00167951	0.00148862	-0.00118112	-0.00090312	0.00075503	0.000437192	0.00498411	-0.00172188	-0.000449006	-0.000916558
45.4167																														0.00269582	0.000857313	-0.00144272	-0.000974719	0.00425386	0.000932453	0.00147267	0.000713106	-0.00155087	-0.00117497	0.00124907	-0.000300307	-0.000223955	-0.00196827	-0.00141783	-0.000902379

## Sheet: Fig.1D
Cell	Umap1	Umap2
1	-547640158165939	17246969761896
2	306033892689074	546902960302573
3	-173044299801259	390745302915003
4	-111480648226445	398849961538369
5	-348764279911168	135651195191799
6	260200472189824	278065705270146
7	-169981689466181	405859053023724
8	-109909100690034	512830561693083
9	-147083021403454	262052747196984
10	-139180063045895	27358490360987
11	-432831950578423	890131859312751
12	-775265191495885	455116097390632
13	-209308945471141	352179478953977
14	-219538885048588	113831071951587
15	-159045636883227	298744935498532
16	-28885990418231	221532689810194
17	-178514723644302	318041916754834
18	-125939616528743	408973996818141
19	-497695470184163	2232405000452
20	-333452078927081	273211207081241
21	240773474726394	257137029346261
22	-785077930327745	456382850745679
23	-217750176490143	282655522936384
24	-243085846923357	319308362287756
25	-185125768329016	-929729963750276
26	-843465812494012	196637992529586
27	-171066448028834	199753126452173
28	-791112269223275	457194384347412
29	-207263084584719	374811517076219
30	-19689525128791	374707465466233
31	-573050465037641	226760879844299
32	-194361082570943	832896933120829
33	-200885890606337	331849523176994
34	-185491979139025	317159934982366
35	-120205182262536	372362229837677
36	-152622569888838	290876694840013
37	-11150128004584	242400839163835
38	-774450928271591	452456825513038
39	616422907965196	559129655539739
40	-95782672014993	360406639244735
41	-181245061829782	361904472285072
42	-204129564797933	342205255850944
43	-230506442165245	224172850795328
44	-117897277851069	153934676209603
45	6206892304011	357559518708242
46	-195833493090125	216408950975379
47	-911564686358118	357505627821296
48	165911739247199	350152579938359
49	-101892004870743	386400815661734
50	-146948646487887	261593134972982
51	-216967753952214	369011000117171
52	-217002774313582	338770021291268
53	-140014862829806	228018465129521
54	-769777890614821	443565813989897
55	-139230831633341	301678904829675
56	-115535731077981	387197059302093
57	-178588313262919	342574840782064
58	-129518103203687	268000175141221
59	458254011092357	200528506635288
60	535447512285222	35746244406595
61	228886336392248	867099358221398
62	-607090232270509	14246781273339
63	-138007420364938	303247007402279
64	-163347955863086	291357886643677
65	-382511686418598	224655853622633
66	-147351925041505	215159138113834
67	-709769327138567	467424067610054
68	17811243458156	-243847064968884
69	-17690112201627	351986895009368
70	-301139787997119	145967679336557
71	-145017051885574	312781053916696
72	-187956637653022	310601168233124
73	-111394521444104	834826259788791
74	-308047294200868	229850986683964
75	-183437001203094	-91694030281658
76	-117019121397472	890233732466746
77	-230822651852949	343560788648112
78	-16856992552959	209302802290871
79	-19841387349612	312520060631006
80	-208404729536073	225578248389597
81	-18461597072977	229949124336696
82	-363979135569898	289907341286203
83	262270105800177	142878459990864
84	-82384462463631	595715532922236
85	-381565702117629	276242492342507
86	-173415114265561	398097412190295
87	-109196820011593	776315115565073
88	-106817245327243	-100837226405236
89	557432227236831	198682625010415
90	-152416800848622	13933777219605
91	-263986858269004	194734420779659
92	181431523490587	-149232772019521
93	-155228669738761	21057484846739
94	-185263100198695	222520936151116
95	-681159526198323	843035213101955
96	-160859756086002	225430422042616
97	-221771881656645	3746981960657
98	-265710406147504	199790623221994
99	-191427515177859	209937849039973
100	-837079368098918	988896706582283
101	-146051317844555	200656832711609
102	-562162112838753	-99020727362871
103	533011776932365	388241362944605
104	-118635048610766	249753201469927
105	-170564192388385	20678684662502
106	-955975490185841	223433578547383
107	-358117548888926	843029813999783
108	-102124318691479	323919866093461
109	-223170057751223	376113413649639
110	202236657864639	-290285749044987
111	-131688746631477	939526224833312
112	-757604939126167	694295850767142
113	-114964103985378	101291132101537
114	-121255197595851	244072552008108
115	-57838247941755	984221533318713
116	-829692571697826	420273307871008
117	-132194120393324	237081942842416
118	-117589263218302	3841174451564
119	-150445781788813	176459775679556
120	-178304909543233	365952340496127
121	-887660953108905	574408797307609
122	-109302112044022	272428264085873
123	-198911670708965	261356478482427
124	-25804801505066	367268179934596
125	-132161250249922	3156414473099
126	-191360460212384	163847000455403
127	-131564926287227	295179332531362
128	-50443097902508	19886729873417
129	-855107362679807	-102402110130762
130	-164228144292679	23965571736631
131	-170555009774356	313052136519723
132	659452778519715	265849985830761
133	-857989212547614	-102623397345047
134	-195547417079584	274676389548603
135	-173470612515619	351056245243745
136	-978996021931049	288618923114233
137	113768194861301	-356820202620046
138	-949324353527911	266398543268724
139	-179200481511141	-935219226163989
140	-211204957501539	267931081962868
141	-749083647122859	545940548256282
142	-123163784182443	323939153389944
143	-162207295537651	244051291867836
144	-131236483895504	155793680495326
145	-247660806822057	379621426592895
146	-593558237794681	-100377068081571
147	-125747960494838	324249500193528
148	-116859364617856	227488943378535
149	-200717408487796	352467781810349
150	-118218142354325	31551739893836
151	-165659209172392	-924540967213545
152	-865179061743534	-102671793576672
153	-792412876326654	455224944688711
154	622268257672465	-224585045248541
155	-213592736607056	208372696142885
156	-438134053136847	665218165291972
157	-8569749715153	607391248769983
158	-115575214658531	405789065126714
159	-739357101630148	-97772547424583
160	220837813380515	-317252120536694
161	-872938661029731	268398377079058
162	-220172877199881	393542472408938
163	-123394936427555	260227032558581
164	-15249205741742	361510658865213
165	-219756565713491	187215309084041
166	-297104747468019	14720751218331
167	-765874070119833	425849010617076
168	-770290747949496	152025802727077
169	-136352469018758	289856413936044
170	-531496479523505	813772941401911
171	-112494878724431	395247253185363
172	-110625634003828	137655968253311
173	-682276609124112	23818599807713
174	-814078356963038	204814386013318
175	-66559800076926	557324809237973
176	-150193778725773	367592526759699
177	-204626703967977	403255269615731
178	-866715174301081	203288215721822
179	-691014567763745	350903070948463
180	-147152699935529	182108765389887
181	-181646302073352	-934598561336697
182	-237409713897661	205673029253965
183	-659768993732769	831972142750336
184	-577706971255837	-479392661018645
185	-216334650278007	390428119932338
186	-169766012353459	250564268980916
187	-212881046424042	165112482169868
188	-216140280303853	190808472739625
189	-196285454159859	323535824278281
190	-234827287542841	175692737669943
191	-22254049784925	177741220479943
192	486248637656859	271293968246038
193	-564221502139095	2934298159772
194	666458142648226	300602233140928
195	-866873271202343	-981450237126684
196	-723065623758027	170755581095489
197	-201700214788838	305611978904353
198	-307609730474384	134640332976886
199	-114894399190196	533047664266917
200	-230175009524938	157943964150827
201	182434304857447	-446441343756339
202	-993785243854841	-100922758338605
203	-434503997262613	783361241041342
204	-105032703556942	226861337839174
205	-217094268187048	137370100754682
206	107890331439729	295660761155496
207	-182663055768995	-929830510337523
208	-555340801585172	300166272805312
209	-200100438076624	215316362634534
210	-616145845574868	187200512781118
211	-127587073412098	175346648673777
212	-21285172334587	348785699554849
213	-200350838153163	283502309471609
214	186551305676653	-176903892780841
215	-678858390502527	356822354612412
216	-183089335836345	88705295396376
217	-192548161506675	283236156301096
218	-116367776873047	322836453743901
219	-213648183782659	407886505462135
220	-205215437029747	297497400299554
221	-199298085104186	179293484212728
222	-821164764113739	249125505995207
223	-704426610430191	164132234113581
224	-859745119981562	122463172738182
225	-298041075254553	264407022727967
226	-836181394524695	-451476434639635
227	-273048069674068	112435241955598
228	-939599699974372	-35341849082724
229	-756809747291886	420281585357742
230	-502262152767352	601998228754708
231	-20328548905191	236817502125929
232	-283144229405538	321734734814019
233	-170872815793488	244919181299497
234	-201469142092932	26164121435255
235	-911919242435524	360289978342255
236	-171482847901732	221039658819377
237	-157854407239888	220585226958533
238	-816764566250486	-102113688103926
239	-857489045245352	-102587051872023
240	-801397286579515	456013183682762
241	-496304154879418	268720841398137
242	-717553654201139	216841908822584
243	95953215236911	226813114054538
244	-432547238947742	262335850255615
245	-283578319344328	315411407775008
246	-417132170639453	604798275611871
247	-113361550173463	34509609434163
248	-159411186382627	178015930908626
249	-455610538400133	384309821803669
250	-215177880562712	1589892725963
251	-209537535815677	362731982329971
252	-334715590504274	133883412827343
253	-705224503774043	472311086722759
254	-605339030502959	105979071657958
255	-759317448284735	406231276996152
256	-215608886950843	249865886752207
257	-126226663970559	520515081240886
258	-176573565370921	315896971110368
259	-275120280453167	327120987369677
260	-206704349288117	151210994729902
261	-790677183000446	471975592814904
262	902208634331819	237530430218101
263	-131677958462005	207347503350487
264	-462792232316094	229623629978826
265	-571033004690976	259951574282962
266	-864946949476819	-29165537559743
267	-181398643469206	134420299453427
268	-727123977644255	480174533781024
269	-978484343244846	283400498449715
270	-110774293250322	695722678215006
271	-592713573960183	4045730720462
272	-893964235197881	15897090962516
273	-290870545277764	282417122618839
274	-131307712734387	235895656793068
275	262745903180343	149657446766458
276	-972117495024592	221880746789952
277	-199403197731619	170762020543366
278	-251148017073873	3364296912055
279	-223319702505307	189251650362769
280	-632594302489138	389482982144791
281	-166518803395678	348286915131659
282	-190767466156622	128691586785415
283	19160961216068	960183226834039
284	792222648942713	231094174629383
285	-881812892008477	393425451292612
286	4885976500764	186990651239215
287	-161652110370788	351592203342042
288	300572519774787	-127187992873377
289	-736514741293348	229038298498795
290	-560927934820918	3365769088226
291	-250262997676345	322004294127573
292	-346678492279612	248659727870125
293	-968678205345466	165041793175465
294	-594045326163149	153205865392828
295	-252264382279697	333192970308834
296	-184366736175675	355795360987566
297	176508022576073	-338952368972272
298	-309169049902445	133895384178044
299	-571983014720147	192934989199578
300	110176291597558	185080003212149
301	-321435951400077	229432480935094
302	-896862424995228	12319169288077
303	-663920838189477	-990909283405334
304	197317979996761	-274375758090507
305	135009265083498	175739161135569
306	175908260771255	315325049228683
307	-139767506838794	200579584834695
308	-200480687097221	346683954626013
309	-252400025749677	300065342086611
310	-247176809790338	341053233654906
311	-531104607212128	367125222867667
312	154961361709043	344538233726228
313	-124470806441664	524387912035447
314	-39666247093683	893661843267407
315	347306717067918	134433706832842
316	159003626745711	-270266350724601
317	-622023407051507	204251952711133
318	-220737539147002	242892267154026
319	150570459962877	178176073984081
320	-174620234470481	178606695665581
321	-123331116672118	446040568649644
322	185917259732008	-360142421714552
323	207489460800082	-404640609674402
324	276949314301686	-184097496011097
325	-728913943033362	44449764513979
326	906132111631444	148583132024101
327	517099767015516	863267184322806
328	-670204369304689	166000846229539
329	-355255779511129	207647457269282
330	-919219645015403	-10209864112552
331	-25312545728562	297293407095831
332	-842536752870315	397597438447488
333	-157844496373726	241549645367123
334	-228068380013879	267439300199602
335	113909374740168	298262298854456
336	131527372439427	223727950992884
337	116590030650025	213778682377332
338	-20883709679855	317662755863051
339	-114909021088968	-925297948098826
340	109050349147482	162010595130655
341	-153073252377088	501745532630229
342	202131300741387	-586042888245782
343	18775507816002	-58600416825447
344	-468391730879383	27957606661098
345	172076473024572	206648294257193
346	101088742029024	166036709841017
347	-418157885224198	203227159984529
348	-20199849646854	357183770008854
349	206088213532657	-507299098115317
350	-215688260687774	110025853006455
351	-125302836812685	44234577339288
352	190995273491551	212484581309156
353	129419945691649	161155856752683
354	294251874297282	185857299078067
355	-216720814230352	383761310777481
356	-603992480323389	405985782441025
357	18235518690893	-492168978844123
358	-125762361346209	232970451470259
359	-183611235610207	265025751730036
360	-188056822392317	390136838869043
361	185803938717857	-59374614700878
362	135550279941123	165518756713887
363	19129900847102	250288867224534
364	-132560458715329	377922183123674
365	-779561397091477	456600023480452
366	314827507162102	-563455043855457
367	183570951780019	-210071498683061
368	291561201775634	-428736850018863
369	200538029190841	-529896904473298
370	104072094516689	185728652166168
371	-122548468488368	345280119909789
372	105761178085054	218099251291479
373	159952399853955	389537858318343
374	-610060110780139	21729866041452
375	739466256943286	467978051004421
376	78208427994802	180776247015822
377	978626727144476	702379804947071
378	201815195183119	27040455826061
379	-555163424522946	-991951770589141
380	191796668825648	-579058705376615
381	122353361928432	156245903153022
382	-172721034084571	277537318139029
383	211168548830184	-548164528881123
384	581169289813045	218306555619969
385	191640440106572	-604582782651557
386	213915083114795	-505307919604284
387	164754793896002	-132704929403143
388	946190325084576	366928977399841
389	-918147891407733	187417935152403
390	846276324246091	225854938781039
391	-458611549486048	369644094824173
392	-250353822205143	138645352195754
393	604250517015107	278861684004994
394	115059810067781	161861507467401
395	-676506509401439	-906817435716411
396	-877317038790117	517267631760575
397	-620448338763684	374552281034425
398	211066740029444	285193063313316
399	-699185834555642	256419038036641
400	-181945775665209	295528770233901
401	-617376121707912	444551564675151
402	-36639912052508	174199493415746
403	-929719389913451	393315997082539
404	-10507130841812	508977683019498
405	-707651256590074	85426186777883
406	140840270422924	146026950052716
407	943720367538172	554891680112047
408	813405521606068	411919490083522
409	21053129775894	-525011190195317
410	216758190460623	145710735805527
411	-16551921273516	222147280821588
412	-1365004087291	345143038246979
413	10554326196595	207668413770577
414	-975379128808386	413427351206398
415	-193951027081385	106178677771548
416	-11296680247194	40348030601343
417	130990492235294	-582993214413561
418	339778256254644	262655701665011
419	-191738173129205	258498533771371
420	-951913608683028	208441797650881
421	-893475639690612	685994216204896
422	592720858954136	683568927262643
423	12368029125234	-135162059526845
424	-643318840930264	35921855998703
425	-106837453896204	435844133977283
426	166989394292374	-259060520127269
427	891087268632332	236517587288879
428	-570598399768399	447745930653236
429	155965970186139	388458312252317
430	-190654450632478	36125580934728
431	727368718283496	609611495450906
432	-198645413462753	273373390959708
433	-412382859186886	393375713693243
434	88417397441618	397302995907346
435	-108568468669537	-997110449772974
436	-177735403956268	-93255128469597
437	767741869883555	258806641463214
438	213700430670954	838588905861377
439	598475051833209	342706947488125
440	749282184708346	585170958160462
441	-697540370505846	405334384326153
442	116467425507271	-944996633790965
443	66746270272054	-780994807331826
444	-17880887607851	272809361663534
445	750408717067547	41225931684881
446	445989085178191	160349508613294
447	-662186214903225	-96333170645617
448	-145444218846497	398876950520427
449	-317513885328012	459085706734662
450	266535369026392	377170503748035
451	408756628165459	347232012316247
452	766643325639441	244557013945452
453	221592272987596	161139047403208
454	698392929137858	98934585473935
455	-469863745669957	598496578914595
456	617941691761124	651429986403833
457	-786162631976894	139901632225227
458	-190157640606366	265444898369127
459	-264594374953555	489349732938007
460	706345266596702	181637636506702
461	-147061245211814	-921722959040977
462	-414554129452975	438663812974275
463	501267944122729	399070548508836
464	-305770926451565	424477056092503
465	-72109912078353	365409328971919
466	-108797462149001	211808154929512
467	-103687616865934	211593998082248
468	145957482993966	350355689105812
469	24039382244569	144877130652716
470	-488755407969305	336241835416248
471	-114905677202878	358087525813502
472	-816777696208423	393174366811002
473	-101208072979207	554169711264917
474	-905805460139599	-102171179141206
475	-195496120148086	341539346833795
476	881781268707092	224762783562184
477	-110189811763142	320389868295837
478	-10146236905234	208175317981127
479	131668730143368	-175595490388965
480	-380093090838137	330861951591081
481	-947006268343625	37410181286917
482	269117623429466	730959497884246
483	-11155058087158	19665329285018
484	-287500404575792	908398481744287
485	-202343277536451	4048620437968
486	246245567865339	150610360710691
487	-652521734306536	-943715370057238
488	174687960798936	304866360896225
489	-952402961526249	223102408287054
490	272787963586963	555154041166965
491	-109822881771753	198366494376509
492	-554330498975414	310789771162227
493	-19263043346077	3453023392497
494	173242118417841	541654015669869
495	-855929323684272	89352896333672
496	-479786895203382	772490048968243
497	430677681542906	-428364351036744
498	124751975009529	360348455028089
499	-110154145722073	331855065233898
500	-127288479594589	443764839127889
501	-3696823742507	358662316517866
502	-369837808620055	71305987681616
503	-188727898052405	360001090236302
504	-495923193894012	679807170033258
505	-138174633424051	278463048351052
506	609195337774025	216540310505014
507	346317586350705	-527538274977751
508	-71994976424816	410641977259389
509	-13183763779833	812323673994234
510	714520584892892	235871455750742
511	336797035363782	-123622923024946
512	-963234707568689	369752777554147
513	890509247418586	555523446639749
514	-506876281815964	134023119344162
515	-99041571411344	-10089055706674
516	-100294984968288	237981108374142
517	-523313370952362	131172860533681
518	-201016104613239	374070372179822
519	-184250668687976	914575308003493
520	414666481142266	317277171375543
521	45994080270347	266883272449014
522	260277900247424	-373199886366039
523	-175205619503817	354819951839525
524	-874143569992861	226500053433805
525	338937093142706	405443034213349
526	-532090861298636	38128274692309
527	-110390356253613	247749213472367
528	332473126442817	-150112956537954
529	160943877998682	-164281205384238
530	-171689139506993	-929632480393831
531	-151803382887701	351654908893582
532	-178844787456328	-934020956143012
533	111756604665653	-177291553785191
534	-122251070720917	258070363608612
535	-74152762513531	-991854334693403
536	-780264508302536	449541136808225
537	347051951671769	41873146154123
538	171334677538669	-26231337617451
539	271418058664366	-373020487906398
540	-123304254802554	-128356300355634
541	-612262096770669	171107422862706
542	-127285907531033	27842828313906
543	-300594516328725	369759819011759
544	158095607229259	35314514065286
545	573005210117723	379207819459913
546	216500430513205	-522188601139202
547	-33322892999789	136276063354123
548	-64099355659942	184637728813844
549	471837474825287	374360343380174
550	-120262894232061	325547083400422
551	-123846359892161	35476656414986
552	-148460934575171	360780005966337
553	-184989906643441	210707684015609
554	-10967146943953	35768990236558
555	-626709528794727	-958625689907373
556	-106013444419872	239231975898664
557	-334173444861742	128894039996362
558	-504798895226214	339568128250789
559	-441652594690557	346905618804393
560	207843803237532	-211095733916151
561	-76482111272756	37474380618235
562	-143747928570845	365515698484033
563	-894274147357364	-102533216811195
564	947658707310678	183873686659827
565	-839639523219597	370621026297729
566	115221749341764	-65411104489458
567	257445893369836	-38289557086822
568	-249288300266839	198183604865322
569	-586070077585687	259205825871468
570	-325491654470697	50693256267479
571	-316063714752691	171767682570532
572	-57191291959401	347073629051787
573	-101311767732376	275862100639063
574	110961695699381	414639139790042
575	-24030647311784	308546782306794
576	-210061750296606	279926496411048
577	-907256675712128	316063947243506
578	109120675040369	-631096184484088
579	-305071834233337	289144677510592
580	-126992295338655	333122180239052
581	186821248147101	-270143626495675
582	-705550174340892	-100246727853256
583	-131162139214061	803379819988547
584	-970085180703855	-100807106051952
585	-102732028128668	311398293135974
586	223616249013899	-419161977207695
587	278143693177035	-130908958259731
588	228885446085451	-335102908076811
589	-106148814109568	363986793140751
590	-124922596642098	305408822760466
591	105889169374916	195161977776161
592	-572356277936253	359229286540181
593	111896641940941	-114092018507647
594	-72079382411336	213174008432879
595	67961194857743	-313912543131387
596	-133692930435717	265357946868196
597	601623511290685	231019722558113
598	588775761909124	-101107686145414
599	232230948276652	354684496284761
600	-91954163992412	441160831093422
601	939978775594816	-130554105084877
602	-33101141503928	232639952304659
603	-586551235267194	354041579223748
604	-747154977013571	193299788622522
605	-167197701163812	963792922154852
606	-14207324813621	318429444860426
607	-983871377592358	436681643732145
608	-84482650166191	156374387417468
609	-191214397103858	666349243580377
610	8183609268874	-327136026740436
611	-116567021045203	204581104614421
612	-980394282030155	269056633989428
613	887456203533323	167667438813646
614	-778219496188786	277786180831834
615	361460725424491	380890023650503
616	-650616598111668	-981488508729295
617	949159086800434	212452170893015
618	13785327699671	154512039784813
619	100353485043384	160941436633404
620	705935310196785	187737771378061
621	540644180044393	341878703872642
622	-121920851233565	762388590045603
623	904917382544322	238251513200974
624	206866474290381	115256705456208
625	198498160549848	-128199470121635
626	703998174597018	248870858149643
627	-102860475766754	353860043664067
628	-216668082006948	22330500936622
629	-103252570608114	356177001688072
630	234224527484063	124048036010406
631	-401752787704636	1248057903963
632	-908613284548857	33873989744903
633	-523202412036895	370281155503551
634	-810465298031786	-980457179093498
635	-173806953630245	293100600533672
636	892283518889447	218451629253843
637	-152261628127382	356314166054629
638	-142462416226891	371650045063196
639	-542645882494913	-995132565907941
640	775014928914749	240085443863084
641	-4920398135733	430965093915561
642	-477526385556433	357171241458262
643	-156920890980868	377740892569737
644	-156761985266513	242348286854287
645	-216942245793983	388005662569623
646	850402394686042	132892136163046
647	-13043743706706	359469456488783
648	263235344528487	339179365181371
649	629056070243197	375040323166934
650	-165116030688236	311811560554023
651	-413890571398446	287492049259868
652	274305964061258	-120629045794293
653	-108389086985941	268071837479974
654	-621254743489956	476828757809906
655	-745310393567255	333286460834535
656	9698936077135	198490676975071
657	-835885109801835	410334523034719
658	-161596705523278	105688870953766
659	-401225581713265	142206812338202
660	323205416242476	380794689924089
661	-520665011047138	446132337669335
662	64250266276521	382393709952965
663	-151144090269506	369119530600191
664	-173126084236233	349331758656046
665	-173107422136713	192573591135889
666	407437962794384	377256307616084
667	-43075016653858	-23900364037132
668	-171912454143971	130280623075776
669	-775778426664966	343428962835895
670	-895779284517292	605927652573531
671	103259331273168	188415722172201
672	-319168529413423	268170507861987
673	-508824978940678	42872010194822
674	-464526205899739	425692592095165
675	-254785290161239	379675433761203
676	-240936505899745	120805371427615
677	-18318120950355	198176315447441
678	-109321103451016	372221006684052
679	-542824207812247	-991843186331393
680	-67414975084534	293660356235225
681	-442332352821581	320326963684333
682	114470157663155	180628600608257
683	195469747993681	16634542995436
684	-133658941712708	356727840476783
685	-367860881598215	12986032650579
686	-403705903515743	383153557145467
687	-229601222256571	727550840507224
688	-500253856748452	431728118336973
689	-451466526507364	181736399889182
690	899707470265302	218145323220023
691	-570659252074596	331166156542233
692	-114078001900619	439411847782967
693	-26482811241185	359453422786087
694	-161221543895185	245701181316692
695	-171053344629207	811995207717979
696	-943248742089878	263075798243515
697	-406895327578628	-667279567653958
698	-4497974030815	110460492571458
699	-143035220004665	855140636862977
700	-223893793194308	334875087093083
701	-428550905886287	-375867307294123
702	140738042397615	160404416717962
703	-157557251390407	581082974857671
704	-450113660159106	110169250613229
705	270817976205159	-112986506698348
706	-422330641592331	202225572595279
707	-338841268319669	-114319829393239
708	-205949520754935	121107355591881
709	-156909479847403	564396050976802
710	-391030225799701	-572709355977914
711	-133118795999327	10692848151457
712	-789764492022064	-101358512807261
713	-427276294613295	194157073461432
714	-165604507050209	393906528060728
715	-398781011170729	438144843062684
716	-111462376997835	52865787160103
717	-838834016586395	641431750422594
718	-982254952210909	272766017339338
719	-983456995248923	371475589258923
720	-162899533102437	422457465340212
721	-306799564659493	22177157768359
722	-483198388383346	126641442752839
723	-529924781542423	260318182847461
724	-437792886748787	19353047617436
725	-208301824658856	157434771336544
726	-17319030888278	163411373999898
727	-134600885931667	393418186676608
728	-131674992956182	404306663747964
729	-103709908361681	536210596078343
730	-126952383873431	450219525896519
731	189914356575314	348761346395931
732	-138668253982875	386742282056366
733	126462824102358	171087745218729
734	-466007225752308	213507428690073
735	-455823394693346	130691583566364
736	-468377013258667	200615439037914
737	-238775411217622	323698979001902
738	161032280498677	182606268479552
739	-130603454817446	438035695066067
740	-848236151975171	374469196289253
741	-890442143450839	386042373768483
742	-807052822946459	413780762192835
743	-468578841224066	193122717438807
744	-436066602730408	115452335680772
745	-165940342996594	360583523713973
746	-154023546758491	380265648982174
747	-456702376350635	191355977018127
748	-106323298287068	387344496436817
749	-459776548634362	227591318878293
750	127456324635436	185169100258449
751	-16733834242828	350801064352909
752	-467164569553468	235157999949407
753	-153768544522078	16702684381434
754	-136585227753313	312148209697383
755	-116671438231056	366135056392466
756	8801740074629	145506375638854
757	-140562709759815	453508922407757
758	-20244551447856	40203168070754
759	-282768106205113	231108254979759
760	-196644513101865	417286145853967
761	-435544240663077	209143682093469
762	-469505009528484	204395143454723
763	-434011383204265	192593733076364
764	-24614761072546	101762360492239
765	-399182380595648	262126500738886
766	-395370935238832	260359938436859
767	-881534989362826	215598587244868
768	-195472277139258	363457503016298
769	-196834890707743	396470194683286
770	-204821240818285	399246562689062
771	-475729699317297	183110953695867
772	-289645334258254	101262858177583
773	-714757972381646	297459274156008
774	27222161598147	304796193233107
775	-692697055852452	288725062484819
776	102719094240771	318277659684827
777	-415410167719163	156478869371562
778	-218742148534358	377135692542233
779	157893099755474	-437387978673534
780	-206568163560297	130294189307488
781	-294275058951389	102647269591343
782	-179965544626474	352152501328018
783	-106205149986275	312861826292061
784	-13688438172477	389950555262508
785	118163683680419	321025455042075
786	-208306909054651	266432219642767
787	-205646812692572	123022410211014
788	-178487195558701	-934405295432353
789	-261005288115191	794288283241424
790	-203706902697799	248993066011745
791	-110253524955933	314852754771861
792	-135555740908626	39828669451707
793	-184900637803181	-923327030432881
794	-146752593919634	401192841002821
795	-143765778920844	491427990550798
796	-263151097146301	799669435295165
797	806759770283048	174037252861891
798	-789357693871153	475872301296131
799	299419695047769	-276125715521026
800	-777714265845974	220000051910884
801	-907596139677719	-10234089037746
802	-183499693074902	419279304603532
803	127036068306751	313440180280881
804	846682052756446	116935008319716
805	-29168365912483	13268264183816
806	-161897429066235	394657930540928
807	-107465796938771	228766623717965
808	-898859343255019	864816541578953
809	-105777405876139	743468482992835
810	159029693895289	-436260801493034
811	-89053405556651	238827733885272
812	-192416673432234	411402369476034
813	-177916830484978	26013601818626
814	11053865059992	156859400670321
815	-16719200241845	325608791103144
816	-810955885982233	213024318561226
817	-143926961209783	100141127094793
818	-191246387102386	91508498251136
819	-167649717009383	386649787030459
820	-790929037336075	458475679943938
821	-23106590484504	13938552001248
822	-159961384686465	670479938456107
823	-359180260269454	114740888231759
824	327692904986795	651658460958839
825	-195704291315042	417813067042456
826	-90648806880933	193142548330824
827	-18867942123593	41745466624423
828	159447494792607	-432037449641861
829	-156248552186592	317407825609358
830	-243103043196517	444874709959148
831	887040739146266	168239036763229
832	-290450166807008	375295737761214
833	-248042185003933	113293486747231
834	-205498764525516	75093028643739
835	-585820804529861	149942640528146
836	-198335914942206	414837577714395
837	-286575321791324	392518234167782
838	-491328593339858	190594311214546
839	-181592214631428	-935342969248837
840	-30014597941243	218519380819205
841	-208989998404391	296719679040072
842	-126960399960966	404133358371823
843	-727462790851751	2094070066859
844	-647356235201375	141776604761875
845	-114705793344707	178123836212163
846	-468791517630581	249304867560915
847	138384001623989	770840733523907
848	-594073969785236	308642422843035
849	-856103780310044	141256809350064
850	-468727262056412	206114132687252
851	148957428520557	922182450349393
852	-649741466236507	314162864566382
853	-74048703249164	42448417386334
854	-17716315014164	301075265592269
855	-726439983833898	170757925025079
856	-121468247316823	230568560576568
857	-886299409093837	173200638401223
858	-225396007733575	348653675014145
859	-100291470347531	228352674244071
860	-767539619983264	448464700611871
861	-137753499732355	317464539889001
862	879219203486081	390181325720203
863	93617896720887	50167648342229
864	-114056901304227	169410608739793
865	-141329597579254	290295860260369
866	-126956663366424	318655459311595
867	-18083225162727	-936171955491062
868	-677406724118275	100158647248947
869	-212833410145286	379663396699711
870	-122524764807766	261739741779963
871	-979225606759693	228090092168301
872	313014508740062	-137329820933558
873	73025570661771	480183642106815
874	286772016711443	476061136925931
875	-239274065290579	940163619718641
876	306201866200272	126877264168473
877	-210635394580512	995308594069251
878	-13482660989239	407530942652859
879	-101854340291443	177758502015996
880	294407997631025	-120126709673741
881	-220371952351796	120491960677507
882	-125459637756213	403322835707177
883	138015206257514	33890814899716
884	-145391299329455	217232702037636
885	-901767932239823	-101077455258938
886	281019912380522	-316184384418033
887	-111503445696188	182963301669244
888	-14161968570848	201069045996003
889	-28980081617266	203701639702724
890	-217600754625888	141196802562138
891	-257817116233644	198756100492143
892	235217763988632	-210934655935396
893	-237180417707045	154865440193215
894	-316932041877131	345433969057884
895	270565184191039	142847432146917
896	181864968751149	252087894053798
897	-208919439295453	280792403276224
898	-161448850460913	559619317852236
899	-140930117511363	309410043153211
900	-272349220771874	353844087444295
901	-886614302881393	291108472074278
902	-30374387176058	362791404105538
903	495143627538636	486874895939792
904	-129228300433997	548364756478726
905	230846010148076	-428213253689046
906	218284138858421	-512950346202185
907	-143746944059328	511562160473011
908	-115001028027481	430243232958148
909	-147607131279928	302342460449139
910	-141352072204733	32174891174367
911	-753038090156137	42609746371289
912	-186117625263943	232541442917863
913	-139579702479663	330124304998865
914	-265335340891167	351244105203678
915	-168921443628673	514247492892205
916	581764379862627	247094512655212
917	-103389063802812	351753957305881
918	-224360508788947	127608883495477
919	-104040918636671	155123010405336
920	-145879902614236	5857498012312
921	-157195746850179	268579015567947
922	-50367896699788	229714821307952
923	-319964858728131	159809700992773
924	-201590975965314	139596855249672
925	-334702517142134	191224591845425
926	-207083779385368	251015881187619
927	-3931366435732	242574382912919
928	-580602546006974	341288920781178
929	-369207272497144	264935133346837
930	-24754124931541	371918524264728
931	-387780978926858	243387636207797
932	-293881256244895	323975502355082
933	541339988146581	514275478624394
934	-213093233860976	262832190719453
935	584001235899341	364485670892647
936	-285604376062248	246792831696123
937	-278035863256934	351759576036288
938	-285796428963032	343446371572944
939	-178308978794199	-936467108371091
940	-312815420691524	304473866945815
941	85205104911358	-480212358653079
942	722630353968617	162186831214153
943	-472419854566323	394366769971997
944	156814006483783	-16789137028198
945	-329691259487266	142207210316795
946	-299968272228562	324135896836363
947	-397453536069798	277338047706893
948	-247962389387472	627754055823025
949	-317909767396372	328665453719271
950	-346332378360975	215928950448707
951	-278802368096885	197321831028533
952	-731341841972286	111984171897365
953	1900917200358	159554016238667
954	-110956067382821	-99487032104503
955	-476451763333282	361842687663393
956	-153594182664003	241755724808034
957	-284983466272035	-455439134646504
958	-802792435843964	424800142537961
959	-701621038799684	467019989722982
960	-498626712498385	225630211237337
961	-694088103541317	455459024270316
962	-56317109504662	227156009024185
963	2156833022451	141847921838119
964	-102207301778318	193168404819451
965	-70506968428428	-965656117586548
966	320296862517315	147503233647112
967	-519780693164145	311278107774979
968	-224500602712002	281854552694993
969	-417353900369156	174646515227594
970	-490351080566915	-487831065689519
971	-230126967825379	411188941328154
972	-399214398594756	231358382838621
973	-394852797686907	151739129483799
974	-855484153683097	-102865516929886
975	613827212613127	-770874413400583
976	-44116617867885	32495996282486
977	720023056241978	679490965102113
978	283003785055659	-134611328009003
979	-428822296534592	302726958008294
980	626208854841653	186284309424518
981	-424725383320163	14496177112737
982	13978531352538	840099695978462
983	411410749510713	135272370783208
984	-824475095709128	193272517619786
985	-116040657683969	214024899549709
986	16401641435487	510921165393773
987	-139620606548637	214022588834959
988	831028768348451	146883125271235
989	-544952595921092	125324216837568
990	161159262038725	643982631371205
991	-115009195089472	178528409019942
992	-460007127330949	382072812979631
993	26784109131864	-221074713583074
994	513838814971368	186893106001869
995	238536514445442	-232266916758455
996	-20145087102119	266912114410668
997	-559757787406246	342473307256792
998	-991988172543463	348852697664924
999	-701122498089505	312301866599811
1000	-179780464965471	288326162756297
1001	-368973150813581	307513388125291
1002	-136185555528637	200035061146058
1003	-193465899653865	305965305567566
1004	-892737747313094	229196600874036
1005	-609715928709419	764548207833236
1006	-6259383331628	40651381814059
1007	-258887636990831	342492381234842
1008	79475455274103	152387811351541
1009	-242267635015937	355064937849834
1010	-998343800492727	533992402439303
1011	-117194897510124	409974206168755
1012	306943528227781	210168586105969
1013	-221012844172896	767905292746233
1014	-100419423111832	469076061931608
1015	757998889244498	3329465249846
1016	-414603842602422	361911452333398
1017	481991813380012	179155740552422
1018	974335495378962	171840294963697
1019	-761062901409248	441860466124705
1020	108814938039166	358795562075605
1021	-971539439865654	146175448474239
1022	-899186529880615	493291255186316
1023	225057205942545	135673947257828
1024	145311961342027	260438868502921
1025	-532918279320898	301339207618135
1026	282222879323777	-139331288849557
1027	-906595405834423	444995050705665
1028	-705172694047886	198078173800747
1029	-570033992699602	407155921272373
1030	139936522223106	-659671902078453
1031	-892490503796718	226309573480718
1032	990655925834565	39953365676581
1033	-839107442373954	116220502447534
1034	222249165767976	907004495799551
1035	-504333684246797	266810180029325
1036	-311291919799121	180245575490547
1037	-128849380604618	447838258344944
1038	-199031013714116	425298893016386
1039	255069325770584	347902930098546
1040	-724392931777316	467970557035233
1041	679045329660695	210746416581643
1042	-34530876915463	300040471835883
1043	-181794161788782	3567420915334
1044	-955430478622603	-101528259723341
1045	-641401096921454	184065217610976
1046	-970447396167534	14045401940243
1047	-186487058444224	363580493263939
1048	-126406543667411	432541653833151
1049	-376509015854012	159668874156344
1050	-331267279053224	295701790222996
1051	-38495068150887	275719565284037
1052	-396364532410679	373707123630761
1053	-312585199943772	353486100402036
1054	-1285931836665	431506231524701
1055	956720595452112	20816364849866
1056	-569787725823129	235564761688339
1057	-628828125693516	141022137031154
1058	-775520532049574	103105381445905
1059	-389864009451197	56327298120084
1060	14663426434799	-64971295297493
1061	176270617527918	-213091112614406
1062	-141464865112352	454378558836239
1063	-737564335107605	244060384639222
1064	-511110466520295	114734745975198
1065	157811364629191	258645895276772
1066	-458826987390104	259040182759151
1067	-105722936545131	-608221233856626
1068	-194524017361322	345120597017751
1069	-431137391635033	219192456456735
1070	-167009861533446	386765173228575
1071	128175256961115	159925133543019
1072	395390095518432	196341855220345
1073	-995525731061058	117703870200716
1074	-636387211559598	160265695341798
1075	-135253822212349	425681537534451
1076	179190030753755	-187116562448863
1077	189652589565401	180650047737144
1078	-798595494752568	427006509148477
1079	-100055446059153	157574926195964
1080	-448634522919006	32486906543344
1081	-104051729392882	193656688405613
1082	129159815610072	160330585777669
1083	708797281924419	208253912641701
1084	-59529802970045	294614895719782
1085	-743001132133869	219877706566451
1086	-865560284619522	485516857988592
1087	308349487675288	193939451632805
1088	-202054082378771	359186110913727
1089	-775491716738185	461923223210994
1090	-12358833759974	388119594193629
1091	111816242393626	315508228689892
1092	-755899074233966	40899379149293
1093	-680788318912468	224272535687142
1094	-297781373944436	254328002050022
1095	128719299852898	232058358813266
1096	568133443868914	20860535006797
1097	-698764148528284	277392824386173
1098	253069538954897	-412229753064438
1099	-738098174125663	117644545773431
1100	-770254473824503	452688731587676
1101	-10698137209491	168600499495055
1102	-696450047303469	-227096657467902
1103	-402954895232801	228168691709041
1104	-106639343975081	519381851385568
1105	-11316614295708	401940031875578
1106	-436171593509695	278191169373184
1107	-998534484687786	16857112235263
1108	-710922172472257	133106764931466
1109	-55385849931866	-998107224764989
1110	-403171396220201	208011493251701
1111	-745409462414798	596557942454545
1112	-676103081634031	407166487634854
1113	-397393942635437	149620118167725
1114	-193780934115561	359468023537344
1115	-38429480544439	176896426494626
1116	281438180158472	303457222678814
1117	-100050043628254	214187989457671
1118	-353061047124569	438652611415375
1119	-104914257318992	-100173819212248
1120	-385052042717822	37269924056401
1121	-103907233396052	195871760197619
1122	-689848997751442	402519861689761
1123	-149800153726688	-832258017969484
1124	-111984261630533	217469450886086
1125	-406553648526072	285671343060135
1126	-891806813681178	149424935387667
1127	-120590215562206	-209381772872238
1128	-60786848301236	130566469714794
1129	-107370555750892	237464870662697
1130	-782678151790479	160263806436134
1131	18516101808079	-130011737270152
1132	204045258371802	-250497979870747
1133	263100847439475	-130830022117088
1134	-161177925227948	-20088867431054
1135	-278044839308586	357553928536427
1136	146455629921381	-260274906709079
1137	-372814819754598	-332155234955558
1138	-133163640471073	155446506721566
1139	-55313575656119	823108212127364
1140	-22917589047518	-618013094586412
1141	-127010780321715	712976500905514
1142	-763839464135738	452473861144332
1143	-103142522708892	241924765796872
1144	-337964609868508	-443646032746666
1145	-107624337654605	223099869279304
1146	-171764074262412	202110053209441
1147	-120728276932561	713174368250002
1148	-975781631751415	963024414790763
1149	-125684611456208	138282243033873
1150	336908502368795	-763937083829383
1151	-141712050312554	138970243055699
1152	-172583937341493	230760876711432
1153	-149528178062646	187150338694928
1154	195096377723281	-242457165451486
1155	-676456078213995	-102325319807257
1156	-786823792723285	457568856917395
1157	-578935746129211	982372605765575
1158	-186541581165618	191655708479552
1159	634646951530049	-727032936208233
1160	-824728305913253	806577893320807
1161	-929712339700533	235398267295774
1162	176339424305518	-224482366153977
1163	-93176939984035	213430798810251
1164	-193531530119635	223086754333663
1165	-64672136810721	251570644303166
1166	-102540234349612	197269084263151
1167	-149950374052743	199552675708339
1168	-327192770310278	34680568279266
1169	-120743021080559	203353019112179
1170	-410731506962258	665571977785129
1171	161535124106589	-434438445515518
1172	-192169384097485	217169440305368
1173	-154112522801929	183649706076859
1174	-15503170190129	163795416528737
1175	-669788521196519	-957622294521136
1176	-17273828823244	254291850326439
1177	-932174624152277	220272779182363
1178	-212713640930642	342881534127846
1179	114153858758524	-155922546960361
1180	-172534585661498	216155534748423
1181	-143719646029165	260157482279352
1182	-978857559638456	161509383956664
1183	-109031046507518	288967275984134
1184	-952850678313735	152183011567226
1185	-154056837354444	210803739440032
1186	-772653293290112	-10058878837626
1187	-552851625155828	249430636410555
1188	-607982914584192	351490332648445
1189	-432027027579285	32676766415987
1190	845191594015481	-145992036709974
1191	-166045189269856	381810878070262
1192	-142908823038962	29996126593054
1193	686343999429865	-106815852885908
1194	-367408328692316	269341563740431
1195	-133983751156667	270121165399319
1196	-17658768229759	289310213308167
1197	-151899404954264	167755648850142
1198	499216533328087	167857446017757
1199	-10069214412023	354137530011888
1200	-157933422542412	207878876282091
1201	-985564312287915	137022120002406
1202	-220684252757236	361341029203641
1203	-809089513067105	84137798235414
1204	-269827438831913	233817773739007
1205	-244426860717417	365866217991149
1206	-139345732573679	257975755853651
1207	-324541168076457	459654450763125
1208	-14342709899677	281322275501775
1209	-801167007585095	204272071382973
1210	154643010702949	373663048138646
1211	-712762500766485	442143758070002
1212	-621231289392981	204880722042462
1213	-144913053543417	177892399061898
1214	-546781095730503	212725494936808
1215	-432325394523769	504241861783562
1216	-355138363555724	632075162380925
1217	-352219294696785	214889461786896
1218	-241486574169117	363097626966041
1219	-270349404674432	289639516874119
1220	-186884438548183	312639527964603
1221	-188717749594996	273469458217214
1222	-688672638257703	757662443926615
1223	13167804095211	-785464120620973
1224	-230717096111255	353866095861334
1225	-785323477367287	427703401246839
1226	-123531455020391	131155273684291
1227	-405888425316381	231921609374335
1228	-170429544560895	302875926148808
1229	-619515277339946	187872763706849
1230	-415794513501363	228309856392181
1231	-16526960129517	28279535523362
1232	-192641965910883	318823099275806
1233	-186362591696596	193080260851094
1234	-756316736198759	212726102188587
1235	-152388094771415	491100052595437
1236	-371621401318543	950269098030074
1237	18597125531519	-175548206973185
1238	-191996702499578	227720115542205
1239	230498324961025	789362478597348
1240	-106875827081264	-994203634787842
1241	-18928899955957	437557957333731
1242	-161547073451373	212984834868074
1243	-196211851459849	904029161835704
1244	-203749351674089	340330164986779
1245	-110941205699862	750074019997364
1246	107289484805551	170888337873078
1247	-338765719687458	281875082741414
1248	-181511038913536	183812952900087
1249	-19192852922947	19752173401192
1250	-585999166383223	595935931245415
1251	815787637382142	-658863088880558
1252	-189774671272193	159527823222431
1253	-91461681778808	174738988467408
1254	-101610588705251	400064431142594
1255	984913891257165	215468084798524
1256	-110045523052458	144161479343032
1257	172810155631441	123532319995396
1258	-793901359551731	47140634956458
1259	-129512523938715	218535373080404
1260	-640277493658803	57374035582387
1261	-137601659146961	132133405803437
1262	-25089166449341	194342495550274
1263	-136226282290263	260271832969627
1264	-201508819671578	35588160188571
1265	45471428723778	264634373234865
1266	-147021564341615	367788699326202
1267	-127048194808443	120802668309562
1268	-26418532437459	306069185171341
1269	-154686942824958	166941216479178
1270	-733442822341209	983822637373443
1271	26926212387789	145792084270173
1272	771477329339834	212953624028063
1273	-111889466189261	282009685668807
1274	-147696888216951	345151275122168
1275	-378987177055521	686769488767488
1276	-820089159181399	362239170078447
1277	-731332118314991	957335684686332
1278	-183894393203996	212630481811542
1279	-146748489212437	28798996531622
1280	-133291540015084	347049609128227
1281	-165051433670059	376247465200985
1282	-934785057935053	211955115644999
1283	-461431850190842	816450113606663
1284	184244920908315	-160168324420779
1285	-177584272471083	274582280706724
1286	-612479063141099	747621961141729
1287	-796966443972487	417823246260906
1288	-582307780119758	409158708898891
1289	-471579299109106	215890376853279
1290	-779703423926661	336205278149289
1291	-444319421433533	192768110740253
1292	-927464940751176	250133688236619
1293	-699354062090373	109298543760605
1294	102349000347516	323106673562005
1295	-130219050308796	346066410303799
1296	-117249019212701	320733088988453
1297	-459604036513638	757839005445791
1298	-685284902488252	170669896046729
1299	-441197299072731	117267706538288
1300	-29497923239422	199090851036363
1301	-838457343695205	388270482737273
1302	-28790577739124	23982600814197
1303	-100498878490339	193229916019511
1304	-435930613821652	266155838540147
1305	-161091415654918	352688922855953
1306	-180935126156509	364427783330908
1307	-176944161772094	336868619633854
1308	-790178059299259	112718081696538
1309	-153308430604254	348252551352436
1310	-367392608043463	248881768131251
1311	-114989100594148	237928114731173
1312	-104262366062063	416288153826261
1313	-942191606297119	580736066302811
1314	-153915703871253	259537030737567
1315	-188605564321962	375842404736793
1316	-779643043902654	453622360154087
1317	-332778843385447	150726319731157
1318	-981725978466776	294478687260659
1319	-119187343656022	36106136925485
1320	-270728792356887	-160355246330592
1321	-213843413094359	408317703865576
1322	-15215772774687	329613404769746
1323	-140292185969375	316956427567533
1324	-371629737160433	300126018340242
1325	-171263684292843	400223201999082
1326	-930594508836561	148269502340756
1327	-139451449934582	299907529944561
1328	-154785387036442	351135366867034
1329	-304907130101544	269721462008809
1330	-861504110748101	354321788633887
1331	-117386916637995	185641067404791
1332	-107789417985646	215125632360939
1333	-222356078783483	399230375804067
1334	-17626073066779	313725409197128
1335	-139563776349638	382215136271963
1336	-725319079707932	447993199559665
1337	-126676785166297	252801613005643
1338	-78166832344459	406983483107092
1339	-437653169533269	190642242811102
1340	-465143480046851	197057880300099
1341	-329284719801145	209844319458084
1342	-171166496191119	382082881870126
1343	-345747368476215	11253315275154
1344	-681228428001614	219394374534372
1345	-196064437232732	357028488883813
1346	-297094755217152	248972150507408
1347	-638989470041016	254627244782902
1348	-575218093602376	351046095130193
1349	-680532911643331	219877603867792
1350	331218928214937	254237867900793
1351	-874119485594634	-103199675394515
1352	-197458114507244	71933579228752
1353	-182613338751181	37098937020654
1354	-188305789443414	30598058453893
1355	-770303610980926	440744991914175
1356	-236991543352611	254200144218391
1357	-137056811593726	371196537395709
1358	-57972823845635	374110900077048
1359	-128710545158792	322639058238262
1360	-186876340796051	329667938928295
1361	-119224634531826	365958693847498
1362	-155381072249064	336890091451443
1363	-197124409885706	150223255300041
1364	-260535117436274	367417045097127
1365	-130929383763739	354503607945036
1366	-761480602136046	15685035803301
1367	-919581144507301	130978560955383
1368	-113055847742133	539154420737574
1369	-223154289901678	242847875543546
1370	-797479466206815	4661432193877
1371	-365380265497565	129648906163748
1372	-112419828590679	309781978781076
1373	138266935794612	24129194808453
1374	-121226685216347	263126509690359
1375	-120861367182367	35425779356118
1376	-131722954203891	309101616759515
1377	-219388410716407	234370651750004
1378	-620961745225519	175894044024645
1379	-467805686460007	208593572600585
1380	-219296615615082	147724872959437
1381	-518165668739252	387965940870796
1382	-155089457808956	387384733699013
1383	-196058523450417	862517509103203
1384	-192267974263016	37940948114339
1385	-176479812316281	151341088714765
1386	-123569088388058	323838658632915
1387	195318750022816	-121708882026336
1388	-316113881519404	297873653977132
1389	-128018938348046	388245477382128
1390	-22375864547914	236346839630793
1391	-149332985752817	349770810695022
1392	-441604567073606	217786738183393
1393	-902564788704997	181708966022497
1394	-159172512657964	340097447839052
1395	-701643719753237	188877341332249
1396	-183497982451983	304906405187497
1397	-144971651040692	24396511279373
1398	-737589266721129	46499437939205
1399	-216983625451866	234895288090194
1400	-347535409664754	138643106179417
1401	-181550463194556	449038945931825
1402	-723737970673871	368661940709576
1403	-392231339179066	255749112532098
1404	-465666235404199	228786915842186
1405	-369768165258444	249446077231205
1406	-102811858212946	181843511593948
1407	-135028469202019	826833430660294
1408	778946481905189	143018168450486
1409	-164068229132603	154846127206404
1410	-102550768104898	555635009507692
1411	-462152470801701	21714118751086
1412	-454423533612852	240305540800748
1413	-572825629521845	232246914390676
1414	-696114455339373	363837889198716
1415	-11859207268394	34828530095886
1416	-110685390376321	538516019808248
1417	-143675377279617	326833260416253
1418	-202688905158492	369426016048533
1419	-111439873917168	28053186612864
1420	508570516833083	189299941407425
1421	-47999411596424	149480424201318
1422	-212642808557095	716049409829585
1423	-984271747408978	520503276943095
1424	-11171123723303	39901570424875
1425	46607269695281	142754159121694
1426	-112126910574585	68982348512273
1427	-601867998577172	262467358523777
1428	-16060968345186	393667027258212
1429	-476007544860645	190702026856897
1430	-477886922030272	146919043589303
1431	-962303235284475	245272579137336
1432	-146641361903211	36848236542076
1433	-382923695480898	307088358595757
1434	293332681264094	-968968024933007
1435	883528056250538	-282224271471041
1436	-167832582140802	370153005892651
1437	-756586637834429	405717259986848
1438	-107106388525663	551212784900026
1439	-196970836918221	317926903055414
1440	-787564392956353	213380934173723
1441	-158796678169994	335133183682299
1442	-253730398300298	340698604857006
1443	-133182374264819	334258467633787
1444	-420948200158065	17036889760162
1445	-340917736416712	209608649523192
1446	-36983352380711	173067559972269
1447	-252107994083802	216697060072508
1448	-338737668833589	182485051240578
1449	-769582945859866	41354248827186
1450	-318949339219513	157523701263331
1451	-161591106520833	381396459075409
1452	-132722966476071	377471561205988
1453	-418431920341225	22173753900696
1454	-101663381487802	297411190501748
1455	-444047286357105	106749135186885
1456	-18712070119326	367054658090152
1457	-146819403537103	212862248038044
1458	-489932917962355	232905669885095
1459	-533886968003606	233598749788898
1460	-26187235036486	362559148732994
1461	-153334997770041	2615315764815
1462	765156408286257	146414689188537
1463	-654491073811884	213963148968047
1464	-140033383257802	304117291878719
1465	-452204642508878	108472275676361
1466	17466997399059	186201982989512
1467	-125668289408004	350128442589057
1468	-107991564705268	540627241139418
1469	-592456097047294	22728472538202
1470	200908350154649	-183666070065326
1471	-143529907011174	371072074393826
1472	-37885898840071	164704102126693
1473	-740795814286402	418633806454651
1474	-207526389348841	353846010775627
1475	-136897974983328	297888984186136
1476	-352138157731315	278441565547348
1477	-16294801540652	988500491148743
1478	-188334038768227	285374880042136
1479	-148640355634833	225317795018567
1480	16827402681906	19369705900072
1481	-212991830470232	230123912394031
1482	-918293615158145	584162412467964
1483	-788994744318001	473757258531671
1484	-680458901603182	160025496311388
1485	-497115959604449	196006293205932
1486	-364623215404185	240492275306855
1487	-154347167956436	219368519632743
1488	-896415050136655	-101648669802392
1489	-350128303269315	2831884456462
1490	-243877736937872	-171145753283922
1491	-164228111965082	248324938283401
1492	-112520148787188	251702417729058
1493	-156029484816488	130409119080554
1494	-152651962126899	106003238064234
1495	-676338602703508	444443957338545
1496	-220333667321307	238408499574672
1497	-778935361479554	403430737734616
1498	-615002830098105	177673225222844
1499	-140929276267047	928908420494268
1500	456870369120836	128790012117999
1501	-108581949651745	393795749219743
1502	163661626108007	-168436607283602
1503	-297764334015484	354066081413515
1504	-320498902031446	144270714874822
1505	-335257960069745	281752676888958
1506	-907634936741465	279633568581754
1507	-921490026284797	-101279014162739
1508	-523803232529437	221074862164391
1509	160071093810572	-202325654691386
1510	-11160425123644	221009369693085
1511	-837658587988224	208398582625834
1512	-801275545105715	417391129166556
1513	-916182798864939	241573611521252
1514	-100847022828894	-101064948370832
1515	-20669774196066	659546339604624
1516	-127817980842546	493027018752028
1517	-905948004427356	223639580691257
1518	-810359398760887	256566480521416
1519	-470768870867741	199769271927638
1520	377368380254228	274045047650915
1521	275636503005792	-284856284019069
1522	-621078957184794	193491972726702
1523	-393583600185305	242437656074745
1524	-521878830928473	20132171534621
1525	-843186483754765	374473688807451
1526	-402058441097352	236846038359601
1527	-110417029881607	916432436584184
1528	-462303447417441	29539321975934
1529	-807327493640731	178327969547903
1530	-929433390388379	115568565570148
1531	-511818159270388	177767714437143
1532	-789828665920445	215173948563699
1533	-435780930877982	66880023586344
1534	-506132828690632	209296995132807
1535	-501464877071558	355897353452773
1536	410378440168144	456963861343915
1537	-111645125870133	356992772561574
1538	-465352560481203	203636939331662
1539	-140012019623253	404960283162004
1540	-212302130851716	691556901208823
1541	-245380903582617	-626855793160041
1542	-166759252668955	404087245877377
1543	996819904930522	103206902027836
1544	29826423977469	48113815652283
1545	-219946154908659	174227462387294
1546	344795829945613	335335450158948
1547	104003497519923	128008979679223
1548	-333672389029063	134175593357848
1549	454844988201684	583801725741626
1550	-210986310258997	338655967988905
1551	128738232472219	416290578094621
1552	-447166215308989	98784716979491
1553	-119936453082837	219158649842792
1554	-262100855744449	-102683242368897
1555	279673644615558	172410620402002
1556	153970607584183	-366249537356047
1557	-371200305372276	22676825574415
1558	-334376227720686	37267956771075
1559	-373563914459682	232106418633879
1560	200475540927704	403450455794417
1561	-358541037399999	210708588024656
1562	-116154158882246	396500157517991
1563	-449505913382719	1014791100221
1564	-356574211127698	-977260785077968
1565	-675050822364253	200274555576169
1566	-102701103898144	-977557521109791
1567	-693779897833588	166620673404822
1568	-454374028944985	934407056692707
1569	-295917490867808	13524878930286
1570	-185221210539863	333562269074477
1571	-23433624653873	106493019842521
1572	160833784303771	-10166809207534
1573	-310243453555311	168334091541309
1574	-251620582346937	664739113038451
1575	-745101391225831	174114639879058
1576	-13098118765803	349680512597363
1577	-191216987292661	369176609736149
1578	-129861152786965	219934995728644
1579	-45781612423151	195129429420546
1580	-420578113870154	934267656913164
1581	-125934349446929	229449187918238
1582	-202398892260261	415840702143057
1583	-136320094145996	319373991531842
1584	-134854138099113	226446203376913
1585	-912671348711342	319984518572341
1586	138500577547106	-180744677719003
1587	-109769378080892	286492266692333
1588	-269650660706346	217771366276099
1589	-114299981557208	181075984876176
1590	-13657219637437	225359820582359
1591	-417596911253436	898754369624025
1592	-198976570749518	401873469623645
1593	-102390345163645	310053764275202
1594	-587284433435688	219483414754686
1595	-123104707563013	711227969989019
1596	-757806270607521	194434309819087
1597	-565170440167328	235411648173882
1598	-349981363498375	-25132404948721
1599	-206127967309675	352209018352441
1600	-264366672512783	-997098423083076
1601	-634511799417913	199998953235092
1602	-135828296156168	227672886162152
1603	-700347117976974	153759912617636
1604	-253045795885983	-106584037207063
1605	-201797633560741	322755583245863
1606	-753673665747719	-978749511105961
1607	-250393916509803	-165555262117359
1608	-240865140327349	272281704921421
1609	-126677779274274	227726757887673
1610	-206719758249555	13416696829356
1611	-182720738282614	279293775918955
1612	-21084572955416	187236108502985
1613	-884815917039994	161199174954036
1614	-216186622253604	285184555054702
1615	-264580160159822	-940712713784138
1616	-189813701663936	257515133626125
1617	-456671037927318	129839363590409
1618	-808562789563819	409223778752987
1619	211776784542087	519893014897963
1620	787469540081347	-585517728025192
1621	-957920218964472	176066876904416
1622	195496698639355	322976515737081
1623	694572400716969	-614906566600102
1624	863805850208394	-638710993600658
1625	176761926215111	-567803934260008
1626	-74782505599366	167506869032866
1627	-172909165952301	372412385171949
1628	-823181275980613	16332275036634
1629	-461620231065588	212624408400516
1630	580243926943997	-623880344564173
1631	-196940249251632	344159269380558
1632	-436979560241051	233795763634448
1633	-136786308523854	300431471795066
1634	-813984782737528	135999765817126
1635	-415140733603128	142270448438239
1636	879498315933154	-641515051258944
1637	-469646707185812	248107593736203
1638	-957699625725674	166867673415384
1639	806303788387059	-626378539203566
1640	233310703532548	331070876258276
1641	-899287071386148	161368423535428
1642	-186121731539027	349912720489748
1643	-188890600082145	344141781899209
1644	-46418219613916	225781850314383
1645	-14916030335565	296212154136449
1646	-460186850345364	240795855884238
1647	-46955296365495	23953567522827
1648	-121744529568786	236917710764244
1649	-476875220366513	18419671801605
1650	-787497411390502	463359148108163
1651	263554646138719	260490556792931
1652	-469232002869046	200224342535609
1653	-673405757641972	901559431038448
1654	-676241465983821	-988966765729335
1655	-774401072342982	443875127598017
1656	-731424200043299	431520822355114
1657	171493263585748	-163994260662908
1658	117462221812777	-6455181481974
1659	-137123557671424	-102331456678911
1660	-750207822747084	412848787896814
1661	-178156552890488	349534413571945
1662	-771617867574018	257381511021824
1663	-46560933878853	227229947731942
1664	-304548498068521	-540009903983016
1665	-775237941319057	445727150036424
1666	-106974122837382	277704790400159
1667	-42825369784158	223825829724151
1668	512582680737239	903466147916526
1669	-208462035538528	369684713627382
1670	202150017414003	434913961100622
1671	-623304360864957	14119697162966
1672	-897059743121397	238055022726952
1673	-192287612695533	357851246941452
1674	-227217521637476	374085448452822
1675	-766583349060178	438899532309151
1676	965229119757996	-279999989770127
1677	-392378571634185	155636632127105
1678	-455186362637697	15224027239113
1679	-158579638355664	320394276804134
1680	-365832324631153	-63876992418633
1681	-168685144624457	-930927457838245
1682	-104764934273029	198025504109483
1683	-757223974760546	193083688099908
1684	-142172312813003	363660390195618
1685	-977571496893145	983801098824666
1686	-118178545694893	196551709056161
1687	113528937235585	597003482629261
1688	-370962827281531	473278430724542
1689	-145502231976756	298899843031742
1690	146066509451628	-658250198120101
1691	-156224505168278	348844726396801
1692	-571196327883723	141705563519521
1693	-847404761865599	-101965384339194
1694	137777522366837	-649653155504128
1695	-36009599449449	147570415443384
1696	-141996605649137	365839498717274
1697	-633297740788734	123057645476469
1698	-16037109708465	297355749849982
1699	-379971772997718	116240353368335
1700	-951118180612579	237557732611798
1701	-123250940886343	301955069689265
1702	-409112844829844	-711055551792514
1703	-304220664818028	-200628232700819
1704	60567841008996	465262547107869
1705	-204830170101775	365356019600116
1706	-372154410431598	151920984203541
1707	776702306732326	-74554712192799
1708	-431793270420759	830557982599075
1709	-542979495730988	143315208012126
1710	-459881069437412	218239686373607
1711	-288418075985569	-422348274804405
1712	-550751438513841	147593039102131
1713	-123400469986674	300996003072337
1714	-36038593489183	143180376201699
1715	135292459862382	-660375465118515
1716	-82521600386922	218049860290378
1717	-809099755421687	19240532043313
1718	-670002675287322	935293126351779
1719	-435451075672164	189036893086677
1720	-406506816022816	148549128233327
1721	-355859617022813	139709261731577
1722	-191648046948826	341185563882707
1723	-874306424960455	209469386158065
1724	-791133449546431	167043021001158
1725	-8786755908026	183019867693019
1726	-533597906374019	164574958650452
1727	-410678879252061	-726230335191861
1728	-761126646789479	445333756292473
1729	-268576962764779	678221315515986
1730	-399330973589405	168229149907057
1731	-725373305314932	-979246548055562
1732	-90029155198945	245312500092536
1733	-385176174131768	379619205611
1734	-551515466159775	629131721805524
1735	-165338503131918	334577457084782
1736	-264080470676887	287393442574828
1737	-191593723607328	718756103800523
1738	-398696184785419	140292412902763
1739	-355315820283794	142787871299369
1740	-387054780302165	16384524472087
1741	-346261298199215	118233826674498
1742	278729901346806	-208640131418366
1743	470924356007123	696754785751755
1744	-1689907957801	273486764625579
1745	-458498932368205	203832492801085
1746	-352678608836139	14510543021107
1747	-187899474347277	29655812133819
1748	-581901067679795	145291344864067
1749	-13286733731457	277523787545838
1750	-407970402095128	-717430235765934
1751	-674400192246632	391198702457189
1752	-172442085005251	280103854877378
1753	-387488660046578	161202251924667
1754	-306534953307882	103647086937582
1755	-177628802301836	368180432573222
1756	-18505650722179	-931280298492082
1757	-181288397184646	747855320548403
1758	-713554503090584	470069847773651
1759	-791946380686334	428196849346959
1760	-420141062003204	191366884054307
1761	-350483959439685	180301166133577
1762	-313004856312162	848217812358601
1763	-357366093493447	652689071856972
1764	132658189267372	-659067242268246
1765	-175785995027717	32255451541638
1766	-703749468632548	412281518730904
1767	-756917803971599	431283047304974
1768	-373598641229247	168808429202236
1769	-173131312863381	462558592107514
1770	108254177414986	-361341379852044
1771	-31283589453319	886386592654971
1772	-743292368504129	461045912387352
1773	-788564668607197	155420457618414
1774	-572249336262656	442807378559732
1775	-5932683717705	172885369589395
1776	-358248680653992	161520475322135
1777	-10121532857736	205725107690281
1778	-363971996092943	263181004315431
1779	-38817124703432	12696746115243
1780	-178472128829827	40060173644208
1781	-312963534030932	181852595712124
1782	130838258884387	-659817854348792
1783	-330544611842152	171491523379503
1784	153320817270234	306030295224321
1785	-393840843659332	162306468716336
1786	-110509863141758	224153901958985
1787	-255467333807158	691909784557101
1788	250489398957797	785663377915324
1789	126684782735632	-655776227421127
1790	-360119411616966	144579059923253
1791	-103381678592711	215674622501675
1792	-372389880347439	156858243494695
1793	-428646687100686	176536498650831
1794	-364448315297057	180191510081888
1795	106704065289529	-444975069700511
1796	-423438704990027	-732492683928264
1797	-399121666255618	816367271420909
1798	132643204393159	-767395508276719
1799	-234949209600582	198782828061864
1800	-69557812572926	454533256722921
1801	150692889138472	84616010757571
1802	-441177269208769	196107876703465
1803	-351264861180169	242315589335766
1804	-680136602997939	176430344813934
1805	-535934189224912	195718621293104
1806	-106188675768916	221793876170967
1807	707240613325909	-635007591475086
1808	-45943754935694	251249589131917
1809	-351185743542857	574477664641917
1810	313371031586037	296148859722262
1811	-12152436616528	256120468453532
1812	-353661211826434	160205638243595
1813	109111134620663	-215391983679877
1814	-342826797040358	284595103274281
1815	-399328300149489	-711502127759654
1816	430292441581113	141283719036926
1817	-37852403522068	15548071673762
1818	-39725558448046	-709176000847103
1819	115561044511859	14401354766416
1820	-111161026918089	196436813721546
1821	16668956847945	-144600635905443
1822	-352873705775933	153458497065575
1823	-351994682262298	15728779483053
1824	-280640524178904	512268195157031
1825	-374505186044191	279719999284494
1826	-275085499214044	141718413262024
1827	-413246613932829	-728468496814825
1828	-349499776922106	171067252854804
1829	-580000952960239	-986941988396626
1830	-40756361989686	15742581851946
1831	108285049019995	51693517447108
1832	-211731087403762	379872047999543
1833	758455584972015	-628731465399661
1834	-111133773034741	142648699055814
1835	118530321124991	408830013543661
1836	-988234589372909	2127221792263
1837	-409825831362985	-74115635814805
1838	-372870866571924	174670228362705
1839	114993488494559	-154958123929278
1840	-277690436198293	247040659137805
1841	-371771341923777	15856748797692
1842	-380171915272521	806165893685772
1843	-161403749790549	917762318711529
1844	108914691563613	-145278963329101
1845	-194223197376458	111219742581414
1846	767039292234354	376828478771339
1847	933886283939514	-640167360235528
1848	-373252410277433	223258091391144
1849	-32652523654701	17559414735471
1850	-763710692424012	439618321390394
1851	-36928535583859	276885207603934
1852	-359122975477238	156787894437489
1853	757973577988658	138350556341738
1854	-349321008654785	149731152700357
1855	-984567630488833	203267697538649
1856	110246830022249	-637826823807873
1857	-754569737701499	409416862651357
1858	-188713435313963	994068625537046
1859	-346199607595381	155318364015549
1860	989620308290602	-641281135954519
1861	517912119654255	-302499870472659
1862	-31238264179496	126633332986787
1863	-519790423726577	-940118790689355
1864	990538789053531	247316877659706
1865	1844155468138	-103221888632208
1866	14314831725818	-660357244884736
1867	-36347586461795	175232574133564
1868	-355857208244657	182997012922865
1869	-414659638013949	189983208440201
1870	-182136037013673	212980022419365
1871	-375887471676559	246265073446103
1872	-41640432198454	143343124751005
1873	-404665432319612	209032668582926
1874	-147454946390159	86228370143669
1875	-356715955987182	153464407594928
1876	20611234615956	-269056492679579
1877	-392638677828656	241921258459018
1878	-340696789093874	145902371805603
1879	-293991180068746	849393575080065
1880	135026308597075	299472203949113
1881	-169512242637804	590144990720572
1882	-420703979084723	121758539286824
1883	-351443922165041	260935559645125
1884	-162738841976219	716119444560138
1885	-363470050781065	162121349445543
1886	-340344359098397	15850767100366
1887	-303857903712243	686502896126466
1888	-20771352775561	128439663194992
1889	145693138144349	-103191062372101
1890	-399512339109269	250107614488602
1891	-39645877938364	153202812973448
1892	-481440744011157	328765194555976
1893	244323462639582	-116041785842498
1894	-347461325310817	157036302705263
1895	-397067880001073	161287829096662
1896	-996283614009724	-100362908280028
1897	-399581098245457	-687117954689307
1898	-451239933375673	282672361018404
1899	146912340289051	-647968826251943
1900	-354735189605718	135467454707339
1901	-170071371838556	201064696249161
1902	-362100756080244	166508642850475
1903	102379021274393	-641540519587935
1904	-441434677100367	209233349015263
1905	-755082643506235	11448184947844
1906	141767874310406	-659276281067661
1907	-368273498354598	148965399965243
1908	-363534519958779	28719661417699
1909	-548551909711639	339987360063357
1910	-229369895404996	399907301658821
1911	128183985507658	-657487787141434
1912	-455721640486678	226838616381287
1913	-16286774767252	448784558553218
1914	-335646059098675	171868736192097
1915	-876224789078196	651427484620097
1916	-425118584964841	253617657623566
1917	-340529217546845	147082004701497
1918	-424996939859198	156660679155643
1919	-285219176932802	669586801394329
1920	-366326395329662	134189554677145
1921	103025178281751	-638120665104174
1922	277149182739972	-11717612759479
1923	-250114685706645	-669770612170478
1924	-341112593731674	272464478845597
1925	-327060667875955	19235685200785
1926	-780589248174858	456593546143708
1927	-985093779175245	590255291326057
1928	-379003908987226	213558248771759
1929	-296948230356782	572654992964024
1930	-426293817809055	252886108177828
1931	-496333183466589	847254024710532
1932	-427557048355523	194985879113479
1933	-295907542284755	105113113182941
1934	-387657220705286	239160877053051
1935	-345335224509315	143771939170853
1936	-292400772998659	224150448441687
1937	-392921034775811	21650668185653
1938	109702600921871	-636618911595123
1939	681578159028714	-159687330449112
1940	-396271119993771	183327763042415
1941	-34166890205455	590007465103378
1942	-355059729122501	140469677475358
1943	-299277544344513	156879823103513
1944	-175825912992722	-93130638842001
1945	261727320702574	-440453872241849
1946	-269736361182636	175883038969941
1947	-30981080075455	135828268904281
1948	-38648248430385	241523096574711
1949	152091112020769	331758207091243
1950	-339803958639123	274711183540178
1951	-769952116927744	444410950311219
1952	443339205553965	801270488479763
1953	-393568792861093	-703340771599335
1954	-344907477330013	657483604421306
1955	166980269507057	-151486331238459
1956	159809031129663	351437513573975
1957	-376145320915468	250261904089052
1958	-284885722365206	272556103092829
1959	-255219544402952	146568266146374
1960	-32170989512871	229636959383638
1961	-377661823756229	253530689574513
1962	-351912790164996	163139097420481
1963	-174586377357609	161120580282049
1964	-418508409585119	154184681107125
1965	-719614885279484	481442167590291
1966	250872728473724	25822070115446
1967	-532777218317382	-93328181823462
1968	-769530900017414	446442685023586
1969	-220069035955614	192755624358679
1970	105966895428539	-638718396891006
1971	145194738281412	385695005423754
1972	-165821086304941	281629470072503
1973	-128951821457007	228193053881975
1974	-178264579895699	301800797369355
1975	-21493720881497	194094924865125
1976	22391504647298	31928693261295
1977	-76394899345637	435865551531984
1978	-106271030560197	297181902454997
1979	-716052342015932	73893452285779
1980	168649922523781	-140859196968801
1981	-190981097064669	310010225006982
1982	-147501461497824	259784260092269
1983	-126664759981354	30422618559026
1984	-173270800339564	-935106609399044
1985	220644177722897	-347725864249747
1986	-553407324418236	281945086652335
1987	190159608957968	-398697202414718
1988	-719750007372711	436579117510817
1989	-512312009144192	166382281530042
1990	111584891284745	-742271877806011
1991	-487220449213584	282069939175652
1992	-186709826627765	118567981071573
1993	-951814791135561	198989067361159
1994	244728017361714	889763533389684
1995	28714396297735	-280751946502938
1996	192330378928965	-141274225592697
1997	220230829273818	-141116071479913
1998	-140726433505522	22131284673945
1999	-1175478282992	135871573507258
[truncated: 32,042 more rows]

## Sheet: Fig. 1E
SerumLIF	RA	Meso
0.671642	0.37884	0.458771
0.879245	0.514589	0.736287
0.476839	0.5	0.610695
0.425406	1.19059	0.359329
0.596386	0.573451	0.568088
0.418182	0.295119	0.319041
0.691816	0.411721	0.838403
0.418242	0.287476	0.636103
0.741459	0.651335	0.527909
0.481233	0.336929	0.438272
0.448161	0.447067	0.352941
0.65704	0.340836	0.501037
0.453431	0.538051	0.516098
0.507317	0.329708	0.423118
0.795222	0.131222	0.452235
0.525727	1.10082	0.62568
0.623352	0.457386	0.4903
0.407572	1.14447	0.455471
0.434061	0.544156	0.442547
0.532544	0.976344	0.791304
0.379811	0.366646	0.577943
0.744877	1.30168	0.674624
0.477373	0.790698	0.513807
0.383102	0.157692	0.586907
0.716733	0.632258	0.545016
0.548344	0.441906	0.359899
0.628121	0.576808	0.492688
0.343312	0.567847	0.459433
0.697143	0.253378	0.464938
0.494737	1.72696	0.596869
0.5889	0.480198	0.459542
0.520623	1.01228	0.38976
0.398471	1.10378	0.650382
0.390244	0.505882	0.587209
0.352469	0.504425	0.724696
0.354888	0.522168	0.45625
0.587302	1.59119	0.378774
0.337914	0.570335	0.607143
0.597266	0.48356	0.445981
0.346552	0.44843	0.527397
0.646897	0.367544	0.519001
0.387464	0.833012	0.476371
0.446289	0.573604	0.494815
0.515832	0.292398	0.353357
0.579511	0.886926	0.517241
0.355034	0.695586	0.431095
0.668063	0.464507	0.466523
0.585993	0.415929	0.523256
0.770629	0.526468	0.665049
0.418969	0.455145	0.39905
0.495984	0.735183	0.666234
0.655316	0.317582	0.612737
0.987097	0.408377	0.496071
0.634471	1.50692	0.472153
0.54595	0.126312	0.628463
0.669951	0.370578	0.748644
0.284319	0.263075	0.723856
0.479233	0.461704	0.546425
0.66047	0.507949	0.429464
0.890937	0.29037	0.58493
0.297609	0.617063	0.35721
0.625282	0.221302	0.428048
0.387451	0.270588	0.5
0.423729	0.421875	0.543564
0.813713	1.6219	0.635434
0.457389	0.14939	0.504771
0.677391	0.53125	0.387153
0.428816	0.045303	0.248992
0.412518	0.135983	0.548654
0.486842	0.312088	0.533153
0.537387	0.479817	0.397749
0.319175	0.610642	0.612378
0.45911	0.540049	0.346667
0.514352	1.37486	0.580537
0.289603	0.632456	0.326786
0.450997	1.42279	0.353646
0.515284	0.630245	0.628135
0.473876	0.425904	0.449288
0.265717	0.456086	0.571759
0.41337	0.373626	0.525753
0.352828	0.50411	0.571625
0.399119	0.523597	0.669039
0.518955	0.705301	0.350414
0.536184	0.13445	0.38833
0.26636	0.605578	0.809145
0.155546	0.394591	0.741895
0.200125	0.46875	0.375465
0.689332	0.494382	0.336493
0.477092	0.590485	0.375
0.438454	0.467467	0.540925
0.276941	0.40672	0.466077
0.433263	0.7723	0.243301
0.481655	0.353041	0.484973
0.310821	0.384707	0.558739
0.184579	0.449373	0.463974
0.387665	0.420227	0.413752
0.491394	0.70709	0.507991
0.482342	0.640257	0.352941
0.370797	0.606796	0.535891
0.522502	0.31055	0.404295
0.223055	0.773032	0.542216
0.473514	0.894876	0.201717
0.233189	0.401904	0.355107
0.51711	0.662791	0.513575
0.3502	0.577932	0.501567
0.450182	0.376658	0.548437
0.344828	0.085426	0.390642
0.314506	0.59761	0.275275
0.515454	0.526767	0.523161
0.408657	0.659801	0.247516
0.566372	0.479726	0.303055
0.44	0.798587	0.37281
0.402332	0.544503	0.344086
0.427392	0.470037	0.514778
0.467708	0.508571	0.47569
0.513103	0.649566	0.337441
0.275109	0.5	0.473523
0.379786	0.910975	0.614872
0.553797	0.543128	0.345821
0.334467	0.510934	0.640103
0.580645	0.225191	0.776316
0.538194	0.533402	0.491803
0.424552	0.513495	0.611996
0.47524	0.092025	0.527877
0.58011	0.465306	0.620729
0.482353	0.584545	0.388679
0.8774	0.121042	0.421121
0.405959	0.729988	0.487514
0.299369	0.344828	0.33913
0.272334	1.02112	0.493197
0.530584	0.571278	0.469575
0.570698	0.46738	0.555024
0.396739	0.535642	0.221154
0.333586	0.555469	0.553719
0.514585	0.579531	0.661765
0.170732	0.614379	0.667984
0.469194	0.303933	0.277592
0.36751	0.452983	0.433938
0.669811	0.245902	0.215909
0.442293	0.082097	0.609856
0.471398	0.460973	0.355037
0.428774	0.432432	0.675966
0.438835	0.506014	0.570292
0.413408	0.149254	0.320242
0.424691	0.457102	0.71214
0.829032	0.723951	0.20155
0.387366	0.528119	0.533333
0.645503	0.348049	0.461297
0.800654	0.535627	0.574713
0.955172	1.16615	0.397507
0.368455	0.795302	0.110807
0.344768	0.988235	0.194805
0.503119	0.374249	0.500469
0.584878	0.56014	0.356659
0.517241	0.485854	0.441133
0.786065	0.606838	0.341495
0.521739	0.540428	0.35
0.386683	0.374795	0.820324
0.702532	0.544201	0.185022
0.479185	0.445092	0.221951
0.357252	0.904215	0.526589
0.746398	0.320652	0.641598
0.345848	0.363426	0.547033
0.725365	0.418622	0.370558
0.497445	0.549296	0.371831
0.382824	0.493885	0.268
0.367273	2.9269	0.314181
0.540589	0.303544	0.348653
0.199699	3.0586	0.493151
0.365079	0.63447	0.344262
0.480485	0.46061	0.61343
0.418455	0.286853	0.36214
0.210892	0.440629	0.389062
0.508208	0.689168	0.486865
0.349256	0.568138	0.269872
0.547313	0.412162	0.707563
0.378963	0.683022	0.510545
0.445504	0.624549	0.43982
0.443509	0.539563	0.548255
0.319027	3.80846	0.513347
0.433651	0.423313	0.301587
0.482259	0.399912	0.386612
0.410194	1.31495	0.343575
0.401048	0.651598	0.231373
0.415948	6.24691	0.556537
0.184188	0.402721	0.52681
0.52809	0.522911	0.41641
0.615341	0.605057	0.367788
0.577376	0.640655	0.616071
0.645105	0.317854	0.352254
0.362606	0.519542	0.461276
0.278157	0.319608	0.64881
0.617719	0.284182	0.411402
0.678737	0.382036	0.588785
0.1125	0.155458	0.188679
0.494602	8.41292	0.453409
0.644788	0.571116	0.639939
0.415894	0.051377	0.398942
0.511158	0.361005	0.791774
0.73494	3.06896	0.380829
0.476846	0.469737	0.181649
0.556849	18.2258	0.087248
0.495542	0.412676	0.35823
0.23692	0.478849	0.482759
0.287091	0.06332	0.524213
0.261224	0.432324	0.46273
0.611165	0.072869	0.32304
0.466468	0.38852	0.442916
0.420714	0.404935	0.605096
0.432813	0.61068	0.490222
0.484018	0.709464	0.485844
0.374054	0.369927	0.567511
0.61117	0.431751	0.620482
0.447964	0.319185	0.22837
0.553482	0.424268	0.562241
0.522004	5.24577	0.356436
0.445667	7.48607	0.568249
0.321212	0.422018	0.23852
0.393695	0.400916	0.603774
0.524978	0.272826	0.580153
0.52968	0.326305	0.434375
0.480082	0.33923	0.410072
0.345231	4.6741	0.323529
0.304859	0.165821	0.462247
0.76161	3.62632	0.525
0.506048	0.268024	0.3125
0.496136	1.69565	0.32494
0.317204	4.05374	0.284289
0.288376	0.373513	0.47413
0.353693	0.226471	0.425659
0.419868	2.44256	0.593315
0.41965	0.520436	0.550691
0.385409	0.329449	0.446565
0.231694	0.277256	0.399123
0.73678	0.356731	0.62462
0.482129	0.176471	0.433824
0.705457	1.06433	0.422801
0.553846	0.482622	0.201923
0.731071	1.04087	0.26087
0.648069	1.68	0.600933
0.847737	0.380208	0.409987
0.412055	0.376509	0.42199
0.795014	0.395418	0.46134
0.533044	0.079012	0.530454
0.621127	0.28967	0.551587
0.33836	0.476984	0.49866
0.421053	0.322971	0.384848
0.352412	0.350331	0.419968
0.373402	0.459036	0.675418
0.980861	0.525688	0.301534
1.06774	0.242754	0.584121
0.41498	0.395913	0.375
0.219803	0.348993	0.458054
0.622762	0.379002	0.463542
0.387372	0.441296	0.698013
0.468421	0.451861	0.508117
0.489408	0.540183	0.930748
0.317601	0.558273	0.557554
0.368562	0.078256	0.578218
0.547718	0.556769	0.480272
0.439499	0.435897	0.578785
0.518103	2.04564	0.326861
0.32698	0.468571	0.475728
0.307614	0.183673	0.485714
0.737003	0.384672	0.495277
0.480682	0.491935	0.305812
0.4	0.406921	0.346076
0.540892	0.750646	0.483221
0.430832	0.508098	0.360923
1.18705	0.581227	0.346076
0.541742	0.34873	0.6
0.356612	0.085526	0.325103
0.371466	0.814942	0.527273
0.306488	1.5355	0.389928
0.471627	2.10986	0.339394
0.454545	0.446281	0.42069
0.53168	0.55934	0.340169
0.422202	2.68091	0.635112
0.823276	0.108998	0.458092
0.425785	0.541562	0.541139
0.283368	0.553279	0.594595
0.925287	3.5545	0.373902
0.285238	0.435897	0.379285
0.530479	2.24414	0.47439
0.517399	0.374326	0.463514
0.52071	0.315789	0.427215
0.686354	0.372032	0.534429
0.582955	0.581427	0.34557
0.596026	0.485757	0.442872
0.593651	1.27635	0.55707
0.515228	8.0297	0.597458
0.483758	0.643773	0.507117
0.512239	3.12371	0.449082
0.780083	0.901592	0.338997
0.217607	0.523585	0.581301
0.309249	0.37046	0.58406
0.357548	0.41762	0.26645
0.347522	6.52635	0.352782
0.863787	0.473016	0.414443
0.703306	0.165385	0.608919
0.487294	0.715128	0.540741
0.973485	0.600765	0.281832
0.278689	0.655971	0.158055
0.695375	1.8559	0.301966
0.438515	0.472661	0.533995
0.43177	0.634875	0.303082
0.645543	1.75373	0.35755
0.545229	0.394517	0.729917
0.436146	0.299795	0.483243
0.569643	9.25845	0.61849
0.809572	0.275499	0.728423
0.448805	0.321628	0.6234
0.492237	0.386819	0.346154
0.571926	1.21632	0.423773
0.637405	1.50693	0.373728
0.392718	0.690828	0.298507
0.541619	0.555378	0.39514
1.10061	0.069364	0.483806
0.412791	0.395238	0.478312
0.778082	1.85876	0.534737
1.40286	1.00418	0.802145
0.381533	0.459259	0.238902
0.614379	6.82058	0.236152
0.562694	0.474114	0.5
0.304004	8.73599	0.380919
0.375758	0.352089	0.425631
0.526502	0.194656	0.343474
0.619423	9.80282	0.384681
0.229588	0.546024	0.467049
0.528415	0.829723	0.175127
0.577167	1.39106	0.474948
0.347875	0.532544	0.927989
0.74321	9.43729	0.59292
0.548789	0.701707	0.49892
0.435569	0.634201	0.711656
0.547231	0.770219	0.809111
0.606914	0.613551	0.431567
0.793959	0.458774	0.671783
0.381364	0.321646	0.102041
0.399377	6.34622	0.531915
0.444444	0.481681	0.520399
0.352179	6.44575	0.111645
0.678481	0.584497	0.158261
0.566138	0.552251	0.51417
0.556789	0.650914	0.395563
0.412151	0.390582	0.512623
0.709677	0.442535	0.463324
0.834443	0.385382	0.56396
0.834074	0.36478	0.244288
0.505597	0.726041	0.427928
0.546733	1.14295	0.640741
0.789272	0.587912	0.584548
0.792982	0.476467	0.472644
0.583762	0.631757	0.577525
0.590998	0.537143	0.741935
0.365701	0.956266	0.549587
0.332521	0.601272	0.218468
0.390937	0.477426	0.479339
0.6121	0.527589	0.401038
0.83608	0.641056	0.557284
0.896	0.639476	0.10559
0.352386	0.433622	0.707641
0.155518	0.562139	0.589394
0.529163	1.07655	0.56229
0.858316	0.890265	0.456981
0.741497	0.452156	0.322605
0.338235	0.329577	0.359459
0.422721	0.471511	0.353268
0.62668	0.471039	0.149854
0.511986	0.497778	0.361194
0.648997	0.57563	0.58473
1.41476	0.432287	0.428419
0.612299	0.620182	0.601833
1.18892	0.614782	0.497522
0.272179	0.506399	0.450581
0.279456	0.450178	0.545732
0.669847	0.604938	0.431616
0.562197	0.637037	0.57708
0.535163	0.652174	0.120419
0.453545	0.623963	0.169286
0.856153	0.511407	0.521311
0.250655	0.192691	0.602073
0.385241	0.675722	0.096284
0.543909	0.540472	0.641292
0.365385	0.548998	0.100176
0.319095	0.44665	0.187608
0.449612	0.574949	0.401057
1.03883	0.579256	0.512727
0.414307	0.505778	0.601952
0.578667	0.591658	0.449393
0.438391	0.504011	0.630795
0.453709	0.517208	0.49586
0.376536	0.704265	0.503671
0.442256	0.448384	0.392857
1.49351	0.623853	0.035011
0.398219	0.417671	0.470238
1.66123	0.30315	0.538739
0.472895	0.574303	0.520173
0.421481	0.526961	0.462908
0.958406	0.597163	0.6875
0.724696	0.302623	0.786469
0.152748	0.475456	0.445769
0.809399	0.537298	0.573643
0.421903	0.320346	0.903266
0.432099	2.0559	0.391871
1.39394	0.46347	0.539262
0.390505	0.499496	0.478332
0.327428	0.31882	0.39508
0.543893	0.744275	0.155138
0.941176	0.595197	0.369887
0.410448	0.635342	0.51711
0.811281	0.470698	0.555901
0.458001	0.887612	0.364681
0.508954	0.885445	0.641612
0.474544	0.261595	0.577364
0.897013	0.305085	0.653465
0.742857	0.415721	0.294314
1.01532	0.424307	0.50454
0.359359	0.497613	0.482846
0.384305	0.519863	0.517928
0.452509	0.385621	0.303644
0.425287	0.474955	0.453617
0.479647	0.560997	0.396941
0.596212	0.454832	0.771379
0.713881	0.354808	0.595238
0.597967	0.503254	0.291382
0.407497	0.095813	0.310567
0.563306	0.324571	0.68718
0.360429	0.541418	0.540197
0.920052	0.551855	0.676279
0.772727	0.625	0.399281
0.55688	0.578791	0.503712
0.501199	0.272222	0.558408
0.459384	0.508711	0.393695
0.643593	0.379425	0.139738
0.394057	1.37927	0.308642
0.266423	2.01016	0.542474
0.293554	2.39344	0.413217
0.809612	0.103276	0.590949
0.483806	0.450949	0.40197
0.508987	0.486043	0.582005
0.391698	0.641768	0.319801
0.48	0.432749	0.347275
0.320794	0.343503	0.598321
0.73583	0.507453	0.630162
0.91129	2.38514	0.448081
0.361682	0.48546	0.155303
0.595238	0.416667	0.65493
0.613767	0.100493	0.833948
0.325518	0.636829	0.594461
0.277264	0.521537	0.589235
0.586758	0.374774	0.398916
0.62521	0.346565	0.372709
0.912752	0.301122	0.458916
0.31982	0.488276	0.366987
0.484171	0.424406	0.384914
0.934236	0.347262	0.445074
0.550802	0.327338	0.669879
0.483489	0.596581	0.32369
0.701657	0.491707	0.532759
0.680501	0.542597	0.097015
0.390895	0.59698	0.749249
0.414201	0.6452	0.362472
0.442084	0.067824	0.641566
0.439091	0.630996	0.644362
0.331823	1.57303	0.500514
0.357401	0.425355	0.560876
0.404419	0.653358	0.661069
0.193772	0.912367	0.394198
0.527753	0.741333	0.655606
0.372401	0.336352	0.665385
0.346357	0.306329	0.654741
0.460016	0.49226	0.440092
0.670487	0.260452	0.089041
0.85489	1.80739	0.633495
0.420591	0.263252	0.394939
0.39559	0.263379	0.53125
0.398327	0.50531	0.547945
0.451319	0.678091	0.258757
0.695811	0.433274	0.451799
0.946615	0.54375	0.454237
0.442383	1.08978	0.331514
0.318132	1.13861	0.4714
0.342652	0.588207	0.56646
0.584239	0.46908	0.492308
0.29523	1.9243	0.491484
0.316733	0.438617	0.2
0.378788	0.521303	0.636364
0.356313	0.212843	0.455357
0.307692	0.549213	0.409171
0.566096	0.189952	0.436082
0.539045	1.77309	0.55829
1.09752	0.500898	0.498599
0.772727	0.814318	0.456864
0.654915	0.320933	0.413462
1.00933	0.244499	0.338826
0.283525	0.741176	0.334923
0.831556	1.41039	0.601604
0.678733	0.192916	0.855011
0.985915	0.401107	0.797373
0.453654	0.853659	0.49
0.405537	0.63035	0.353612
1.11438	0.515109	0.483452
1.11111	2.0211	0.378019
0.450375	1.33373	0.515347
0.25723	0.536765	0.410853
0.62181	0.763547	0.309246
0.530651	0.337331	0.455847
0.855844	0.630268	0.381568
0.860696	0.480782	0.38706
0.465077	0.309845	0.354032
0.50431	0.151316	0.528942
1.15106	0.320869	0.322997
0.947054	0.52356	0.330745
0.866667	0.452504	0.256757
0.45268	0.430743	0.409626
0.353976	0.27172	0.343612
0.353937	0.28178	0.528302
0.390026	0.131995	0.416756
0.544791	0.442717	0.277819
0.731286	0.548803	0.423044
0.542032	0.505804	0.238863
0.464789	0.26528	0.573248
0.559825	0.398653	0.467372
0.303735	0.135338	0.424322
0.634021	0.308199	0.889228
0.524173	0.384227	0.563025
0.73411	0.274686	0.292273
0.434868	0.53877	0.242365
0.566246	0.492623	0.237136
0.824397	0.585793	0.548617
0.301643	0.236217	0.194581
0.443951	0.332613	0.342007
0.646732	0.33603	0.263016
0.417938	0.454413	0.118812
0.793241	0.538394	0.455708
0.333957	0.365369	0.340599
0.629197	0.647059	0.314159
1.24272	0.266968	0.303085
0.635135	0.344464	0.322358
0.55102	0.264991	0.432615
0.404523	1.12531	0.389566
0.483137	0.428571	0.5
0.610018	0.610625	0.818098
0.554795	0.428003	0.697674
0.532243	0.431456	0.159292
0.433161	0.72014	0.415771
0.321775	0.780279	0.371336
0.49004	0.100908	0.674419
0.9	0.819277	0.324219
0.493036	0.537721	0.326797
0.430252	0.304933	0.595855
0.610599	0.41016	0.492362
0.51435	0.477889	0.522211
0.569697	0.764758	0.160714
0.760462	0.313667	0.491071
0.731278	0.481319	0.364353
0.539379	0.717822	0.746798
0.53125	0.434663	0.432454
1.26186	0.395641	0.291553
0.652174	0.089639	0.981244
0.65324	0.473776	0.596639
0.778013	0.406117	0.212346
1.203	0.240107	0.407924
0.504804	1.62774	0.395626
0.661355	0.864615	0.399093
0.899018	0.313821	0.242915
0.346457	0.624122	0.422222
0.284534	0.350365	0.337719
0.410656	0.497814	0.466727
0.171329	0.50469	0.415112
0.603884	0.768322	0.661885
0.615982	0.161278	0.30991
0.392675	0.343367	0.366775
0.372093	0.658824	0.56478
0.29029	0.318872	0.475648
0.74364	0.142857	0.379699
0.602317	0.372859	0.315297
0.880266	0.545455	0.315909
0.380655	0.49387	0.712766
0.47139	0.291866	0.401728
0.526265	0.240711	0.264407
0.491883	0.357732	0.337486
0.558294	0.471917	0.157676
0.817699	0.285919	0.518198
0.251873	0.242133	0.222222
0.539027	0.115846	0.345833
0.702247	0.4	0.235294
0.323508	0.352898	0.578831
0.603738	0.080894	0.588235
0.359159	0.534994	0.424658
0.706989	0.084453	0.895567
0.905637	0.153125	0.384161
0.454248	0.384725	0.45933
1.01337	0.035111	0.280878
0.518837	0.391753	0.336474
0.723716	0.420753	0.444805
0.252261	0.342324	0.367589
0.944186	0.305	0.451435
0.472868	0.341245	0.766275
0.434263	0.358559	0.413793
0.301946	1.14011	0.604569
0.453012	0.246473	0.643101
0.624025	0.471721	0.36107
0.721634	0.366927	0.458882
0.546787	0.26853	0.557272
0.645055	0.308247	0.75089
1.03876	0.068651	0.561404
0.519031	0.090353	0.342424
1.01853	0.779395	0.332234
0.509788	0.502857	0.551005
0.417323	0.559671	0.5
0.54717	1.43461	0.512883
0.679063	0.398026	0.483871
0.427975	3.13797	0.643907
0.468105	0.585278	0.193277
0.180828	0.338485	0.591331
0.273702	0.34632	0.372564
0.356443	2.56948	0.402685
0.47316	0.209913	0.452199
0.392089	0.316054	0.686164
0.56	0.463727	0.422484
0.502804	0.053359	0.522358
0.662568	0.621444	0.430712
0.361314	1.52558	0.388015
0.273702	0.135135	0.609589
0.313508	0.377091	0.655172
1.00531	0.617512	0.574142
0.323684	0.36129	0.715935
0.508906	0.05723	0.450909
0.482143	0.466165	0.359107
0.328411	0.185389	0.497666
0.603774	0.074351	0.593567
0.300125	0.163402	0.056106
0.265306	0.354794	0.404553
0.77321	0.772105	0.538752
0.28817	3.50785	0.595923
0.44358	0.092187	0.719486
0.227092	0.192365	0.155378
0.31677	0.276434	0.473066
0.33123	0.65	0.81375
0.452569	0.818594	0.600791
0.207639	0.392065	0.875882
0.474438	0.808874	0.538462
0.389163	0.46117	0.685908
0.61336	0.405121	0.373462
0.488333	0.528139	0.618474
0.373299	0.098992	0.678469
1.10364	0.526316	0.491654
0.334235	0.597585	0.399444
0.325165	0.047059	0.544029
0.551799	0.129923	0.462926
0.484268	0.256934	0.632075
0.379032	2.088	0.293033
0.556657	1.92654	0.560606
0.367395	0.395652	0.480456
0.752852	1.50447	0.878419
0.224359	0.390815	0.414449
0.361702	1.43831	0.411215
0.513903	0.344492	0.699887
0.49932	2.21894	0.801944
0.423963	0.239829	0.654098
0.647558	0.402309	0.752
0.46979	0.39765	0.657377
0.42449	0.055284	0.475034
0.512676	0.242013	0.627551
0.41502	0.221808	0.362912
0.512485	3.53212	0.290799
0.270854	0.715373	0.520253
0.361233	0.13382	0.350271
0.848101	1.15365	0.441279
0.513919	0.387097	0.513967
0.278968	0.7178	1.00603
0.776012	0.772848	0.914253
0.324752	1.23411	0.708785
0.292988	0.221498	0.418726
0.222222	0.245949	0.542818
0.307969	1.2567	0.746864
0.444338	3.466	0.069444
0.620739	0.543276	0.688406
0.320888	0.450941	0.572903
0.409905	0.457958	0.689106
0.386032	2.62601	0.437132
0.452709	1.39925	0.685897
0.607612	0.598675	0.361619
0.467762	0.36646	0.695783
1.06573	2.54392	0.421429
0.587061	2.5168	0.886818
0.693906	0.278539	0.632887
0.441069	0.488445	0.556436
0.909412	0.276224	0.699291
0.360465	0.289518	0.79261
0.353958	0.958974	0.572527
0.616307	0.292366	0.453125
0.376834	0.552595	0.292772
0.373669	0.406291	0.638636
0.381264	0.539683	0.201157
1.27273	0.522502	0.35589
0.600467	0.174797	0.33834
0.696401	0.750446	0.596907
0.731369	0.289192	0.313815
0.597792	0.842105	0.488119
0.330943	0.439394	0.275949
0.311387	0.37211	0.379394
0.486798	0.341872	0.396135
0.33991	0.280742	0.624424
0.903141	0.259652	0.195652
0.398698	0.379261	0.349129
0.661314	1.59754	0.247562
0.616981	0.247154	0.23445
0.985965	0.306885	0.357322
0.603321	0.294626	0.130178
0.398589	0.253766	0.513514
0.418875	0.401399	0.474596
0.827815	0.251825	0.771654
0.188764	0.257266	0.743197
0.334772	0.077821	1.21598
0.516406	0.165502	0.452141
0.601275	0.386777	0.504606
0.666667	0.32172	0.348381
0.32236	0.076376	0.31907
0.673977	0.120735	0.462006
0.296161	0.212976	0.470172
0.646552	0.401554	0.446379
0.594185	0.469502	0.53618
0.921569	0.292825	0.413078
0.463525	0.393156	0.703839
0.277434	0.544715	0.685601
0.645022	0.447254	0.880435
0.600285	0.336862	0.837748
0.606061	0.441786	0.490287
0.582663	0.449079	0.645214
0.275789	0.571299	0.453875
0.450746	0.50788	0.534358
0.302326	0.33953	0.635135
0.48904	0.363911	0.581395
0.420428	0.431489	0.570192
0.402703	0.517766	0.392337
0.533388	0.336353	0.808307
0.188679	0.246336	0.494059
0.860759	0.33658	0.585263
0.322917	0.589983	0.465302
0.45641	0.418675	0.567545
0.478849	0.33254	0.433922
0.413618	0.20267	0.506608
0.329102	0.420312	0.615894
0.519651	0.458533	0.791483
0.44605	0.739962	0.528497
0.400986	0.541905	0.611534
0.293888	0.250905	0.467532
0.318939	0.729853	0.587002
0.371855	1.04563	0.710259
0.561258	0.76973	0.317699
0.488326	0.153329	0.464535
0.65683	0.399664	0.572057
0.545814	0.284799	0.386576
0.32732	0.745583	0.590966
0.28563	0.329062	0.546358
0.733055	0.891262	0.453571
0.279217	0.516452	0.578698
0.588732	0.350358	0.566132
0.698324	0.807241	0.616708
0.368164	0.280812	0.472646
0.462665	0.407285	0.318945
1.10843	0.355326	0.698565
0.762687	0.347245	0.653137
1.53659	0.53125	0.493333
0.717904	0.093671	0.527169
0.306205	0.260976	0.589404
0.406015	0.476266	0.539326
0.469522	1.11656	0.519266
0.367633	0.345107	0.404297
0.222222	1.3627	0.526382
0.431703	0.45593	0.556863
1.97389	0.745648	0.453066
0.444783	0.431373	0.586777
0.947183	0.243697	0.375698
0.129464	0.238197	0.490985
0.566054	0.403625	0.193764
0.703297	0.352666	0.546369
0.833741	0.667348	0.348
0.742733	0.161257	0.566553
0.298246	0.440771	0.424033
0.300971	0.654128	0.540275
0.44515	0.266917	0.527027
1.16518	0.251603	0.443149
0.601915	0.264748	0.503991
0.487159	0.043567	0.350554
0.378538	0.515129	0.427778
0.54386	0.439409	0.522477
0.342342	0.181313	0.38746
0.413486	0.179622	0.587517
1.50794	0.465241	0.463248
0.7014	0.259709	0.610544
0.436456	0.059912	0.503409
0.273671	0.603346	0.32866
0.479062	0.526535	0.50949
0.40458	0.512064	0.612113
0.44904	0.209254	0.385051
0.453725	0.637491	0.48284
0.510638	0.454442	0.209738
2.23273	0.461432	0.569325
0.307453	0.251732	0.519559
0.25619	0.154362	0.45218
0.219582	0.090953	0.43797
0.342776	0.406991	0.700573
0.904412	0.275641	0.368315
0.677043	0.387755	0.376283
0.728933	0.557273	0.498741
0.533966	0.490895	0.228533
0.719424	0.341784	0.54395
1.46985	1.55489	0.575502
0.459902	0.391268	0.478956
0.391593	0.537023	0.434421
0.500659	0.583413	0.646214
0.674718	0.399428	0.497594
0.628345	0.127715	0.401045
0.912	4.12429	0.464543
1.29692	0.227064	0.485388
0.352224	1.34112	0.516409
0.304552	0.542789	0.409854
0.786777	0.058135	0.388672
0.513578	0.07554	0.353937
0.285823	0.532443	0.407507
0.763195	0.794254	0.511949
0.394715	0.428349	0.439956
0.259481	0.585799	0.659955
0.143885	0.34552	0.175723
0.782135	0.096744	0.388282
0.72069	0.416168	0.397294
0.494768	0.421743	0.386037
0.484104	0.623465	0.538951
0.586722	0.352364	0.326644
0.288799	0.497558	0.432763
0.548718	0.59455	0.503605
0.292148	0.356917	0.568862
0.530635	0.510557	0.641196
0.282646	0.340347	0.470405
0.543017	0.504762	0.336493
0.479751	0.523601	0.536496
0.343051	0.507287	0.363522
0.388889	0.562637	0.546875
0.417385	0.43481	0.641288
0.426011	0.568648	0.581492
0.286753	7.81906	0.579611
0.518391	0.348882	0.78626
0.648089	0.50928	0.50885
0.533011	0.402695	0.518248
0.60274	0.265727	0.452592
0.607821	1.26629	0.641129
0.864693	0.45565	0.313987
1.0419	0.353568	0.608108
0.56338	0.693532	0.393082
0.637866	0.471147	0.518072
0.78492	0.660071	0.40283
0.343683	0.552941	0.469243
0.444965	0.501092	0.386792
0.403818	0.474129	0.569945
0.613162	0.313182	0.574468
0.359894	0.369552	0.666316
0.368955	0.598948	0.608852
0.282891	1.3503	0.406188
0.395095	1.68878	0.476326
0.563084	0.352793	0.337331
0.5811	0.52381	0.529201
0.309645	0.425269	0.558984
0.352466	0.3424	0.269841
0.557241	0.503769	0.344638
0.434851	0.966332	0.804786
0.315673	0.402985	0.601815
0.613014	0.482343	0.471767
0.495316	0.276238	0.302102
0.363296	0.550336	0.47179
0.363536	0.5	0.70876
0.462786	0.498984	0.329301
0.493766	0.726159	0.478895
0.607261	0.517748	0.438066
0.479104	0.494681	0.590489
0.35538	0.659251	0.468485
0.536732	0.362126	0.345332
0.396687	0.623675	0.439508
0.421751	0.548611	0.688088
0.441621	0.535849	0.345928
0.293244	0.733093	0.329621
0.56438	0.544175	0.181818
0.957759	0.440816	0.282609
0.492843	0.74306	0.497522
0.512249	0.320359	0.466565
0.545455	0.385333	0.562269
0.398849	0.572133	0.40273
0.296099	0.738624	0.526995
0.569282	0.653034	0.289039
1.18046	0.650519	0.516384
0.439227	0.328421	0.296433
0.556478	0.255962	0.364602
0.378694	0.443813	0.579562
0.308161	0.674401	0.581745
0.323392	0.141566	0.321456
0.56621	0.629091	0.668904
0.84466	0.546763	0.676056
0.558442	0.594755	0.659643
0.592958	0.5	0.571578
0.592885	0.654688	0.587919
0.427071	1.85886	0.890244
0.430728	0.084011	0.222589
0.287111	0.399299	0.097872
0.617152	0.653254	0.332852
0.828627	0.832117	0.728907
0.67031	0.129688	0.413454
0.768075	0.754799	0.452906
0.414258	0.361722	0.495334
0.862857	1.54941	0.55
0.496124	0.650558	0.370143
0.266996	0.718168	0.694002
0.933234	3.36295	0.409129
0.444617	0.410131	0.446494
0.539443	0.209383	0.459911
0.237931	0.075829	0.363112
1.00857	0.173488	0.56343
0.41129	0.832898	0.389655
0.694805	0.36725	0.548683
0.958838	0.525312	0.551324
0.107843	0.424119	0.413968
0.454358	0.406154	0.535769
0.546939	0.803306	0.388273
0.655378	1.23092	0.467519
0.208267	0.680162	0.472279
0.802176	1.50896	0.422535
0.736986	1.75074	0.414729
0.377995	1.08286	0.615385
0.754967	0.659341	0.466184
1.32822	0.354538	0.589844
0.440135	0.722321	0.44
0.594276	0.353068	0.483184
1.08768	0.556714	0.369074
0.41636	0.420955	0.547138
0.271987	0.787913	0.54784
0.55814	0.273411	0.505112
0.609639	0.59127	0.296537
0.503247	0.627286	0.646677
0.568919	0.432674	0.34033
0.405052	0.366629	0.4204
0.586441	0.232157	0.445326
0.515152	1.49623	0.36875
0.539557	0.204799	0.460432
0.806667	0.925419	0.600304
0.357055	0.163154	0.517329
0.424879	0.395412	0.365099
0.263965	0.641208	0.631393
0.558388	1.32527	0.518837
0.472944	0.47246	0.414493
0.603535	0.555985	0.521465
0.557734	0.638182	0.399601
0.666667	0.774247	0.192661
0.512195	0.876448	0.507096
0.284441	0.715743	0.658847
0.804618	1.31672	0.279523
1.06994	0.551201	0.458034
1.08368	0.454741	0.595745
0.539855	0.606803	0.544686
0.444915	0.861407	0.544423
0.571125	0.460651	0.441638
0.5	0.389305	0.455046
0.534916	0.757515	0.433333
0.546122	1.28032	0.131285
0.840611	0.630862	0.421488
0.471598	1.00849	0.481928
1.28333	0.571244	0.465324
0.477017	0.413462	0.400428
0.294844	0.328597	0.516432
1.19444	0.075	0.307692
0.450256	0.291022	0.509073
0.429592	0.686306	0.333948
0.478016	0.982642	0.250746
0.426367	0.836276	0.533153
0.30999	0.724258	0.530364
0.330148	0.74375	0.553778
0.492176	0.566667	0.336512
0.734581	0.632388	0.459732
0.744681	0.311992	0.42915
0.446507	0.278891	0.527027
0.208528	0.985743	0.314178
0.484637	0.793827	0.485876
0.352843	0.444288	0.560904
1.96541	0.447991	0.41652
1.19269	0.527106	0.630108
0.273693	0.372276	0.314189
0.519729	0.503842	0.387168
1.42075	0.537768	0.389129
0.498264	0.712766	0.395913
1.38073	3.96704	0.363513
0.549876	0.410448	0.83834
0.809019	0.319648	0.28284
0.370021	0.409091	0.401925
0.485163	0.968347	0.408342
0.562589	0.519881	0.61335
0.600164	0.853095	0.677596
0.343492	0.428571	0.558491
0.494118	0.467276	0.576613
0.309645	0.681499	0.657228
0.398587	0.373424	0.580412
0.379661	0.5	0.431749
0.345766	0.339884	0.533537
0.853526	1.22105	0.482251
1.05982	0.202128	0.329876
0.830189	0.967782	0.816587
0.478669	0.497868	0.783282
0.945714	0.300473	0.33494
0.576313	8.4234	0.600703
0.272261	0.492486	0.908946
0.804348	0.478403	0.799058
0.538462	0.415546	0.460289
0.427711	0.469844	0.337778
0.838975	0.486144	0.375122
0.56158	0.880068	0.420491
1.37975	1.58396	0.770798
0.678261	0.429766	0.343713
0.929742	0.439507	0.597806
0.376514	0.175856	0.571003
0.203959	0.522984	0.635274
0.684739	0.067114	0.384909
1.48511	0.552836	0.784983
0.618031	0.77898	0.358284
0.92	0.464611	0.459574
0.969072	1.24921	0.515427
0.491031	0.773745	0.422249
0.905405	1.83463	0.649123
0.514247	0.246552	0.505089
0.554096	0.256798	0.727273
0.354299	1.24442	0.050041
0.64941	0.557798	0.464706
1.18085	0.102804	0.555369
1.49201	6.13365	0.503165
2.07947	0.462252	0.339647
0.640196	0.458716	0.47814
0.532033	0.515733	0.57906
0.586425	0.9137	0.677812
0.481638	0.487912	0.729364
0.859697	1.17728	0.622112
0.38489	0.490211	0.8125
0.263821	0.647163	0.465306
0.512764	4.83438	0.913127
0.344181	0.596685	0.715542
0.518647	0.522595	0.226891
0.339468	0.411624	0.458462
0.421986	0.434169	0.429952
0.521127	0.677083	0.591463
0.508134	0.371739	0.647887
0.389358	0.48407	0.443038
0.653565	0.407758	0.577982
0.309894	0.360609	0.488449
0.353955	0.440878	0.622222
0.508007	0.435503	0.376904
0.331016	0.316946	0.787234
0.374707	0.551576	0.469573
0.357999	0.082192	0.414861
0.393515	0.172608	0.477642
0.484284	0.184211	0.357998
0.332286	0.48392	0.313648
0.450311	0.594816	0.066478
0.426378	0.988347	0.303819
0.538824	0.57784	0.603217
0.388987	0.442118	0.53001
0.442396	0.208995	0.40198
0.486744	0.523385	0.479705
0.452032	0.437326	0.496027
0.400639	0.429758	0.187177
0.405483	0.380985	0.515012
0.433549	0.389877	0.370856
0.498341	0.742012	0.563525
0.393846	0.562975	0.335938
0.453782	0.510545	0.431264
0.35911	0.377584	0.308398
0.430056	0.428415	0.469697
0.734436	0.388818	0.653005
0.191734	0.598837	0.374494
0.622222	0.518587	0.493431
0.547291	3.21879	0.484634
0.718919	0.54186	0.487414
0.477647	0.25594	0.613248
0.564626	0.133005	0.395
0.685068	0.459785	0.389668
0.448068	0.534162	0.432526
0.773286	0.321825	0.495531
0.663677	0.307631	0.414905
0.321687	0.296962	0.398325
0.369024	0.363948	0.454674
0.376331	0.259649	0.440206
0.301361	0.134503	0.592445
0.565527	0.499427	0.642132
0.392832	0.361842	0.5186
0.597315	0.304317	0.672483
0.31134	1.14518	0.447211
0.294957	0.35054	0.569745
0.46677	0.368555	0.419152
0.726449	0.441159	0.393429
0.442509	0.404901	0.540107
0.603401	8.39308	0.427928
0.455285	0.536804	0.400932
0.545455	0.45686	0.54638
0.323883	0.280999	0.513591
0.769524	0.393432	0.373955
0.410526	0.132353	0.555351
0.645315	0.084034	0.938462
0.508346	10.4931	0.518892
0.347267	0.3361	0.729984
0.551539	0.511662	0.428571
0.578086	0.497161	0.419929
0.463196	0.551214	0.180328
0.362388	0.380383	0.755193
0.933628	0.387208	0.396407
0.163925	0.189084	0.76681
0.565068	8.7303	0.410042
0.540123	0.36399	0.61823
0.521401	0.540586	0.367935
0.683237	0.447075	0.424354
0.385126	0.406639	0.529114
0.455524	0.323124	0.396
0.303837	0.110695	0.083871
1.2989	0.757925	0.603926
0.098086	0.520299	0.60049
0.356282	0.506667	0.422477
0.489561	0.739726	0.454434
0.436576	1.36329	0.576336
0.446246	0.637569	0.445304
0.294904	0.550357	0.511983
0.484698	0.324662	0.330514
0.458003	0.524211	0.448529
0.718919	0.478405	0.608939
0.641577	0.308725	0.534091
0.501805	1.1191	0.26384
0.575397	0.172468	0.24712
0.564356	5.78605	0.296954
0.686911	0.635492	0.318182
1.35786	0.386927	0.451302
0.479042	0.751828	0.290087
0.712067	1.20749	0.245884
0.588424	0.542113	0.38676
0.633212	0.250344	0.380901
1.18269	0.415686	0.350877
0.099653	0.22314	0.328814
0.333494	0.574651	0.629543
0.574115	0.358827	0.658774
0.633641	0.332602	0.319355
0.928571	0.663538	0.613986
0.309687	0.284147	0.679195
0.649758	0.456294	0.428037
0.762363	0.373051	0.39322
0.776119	0.396075	0.514822
0.42713	0.08947	0.400782
0.5125	1.33636	0.467
0.67607	0.166667	0.554707
0.298607	0.363506	0.472973
0.4347	0.883481	0.273944
0.542998	0.278903	0.40625
0.774034	0.118367	0.5953
0.54797	0.210961	0.566667
1.26072	0.499312	0.545333
0.734266	0.462644	0.44106
0.453559	0.4689	0.4027
0.432285	0.348748	0.505602
0.485965	0.635401	0.280971
0.451316	1.60392	0.537313
0.756388	0.903977	0.534676
0.869081	0.437276	0.451866
0.355886	0.790638	0.542294
0.781224	0.117188	0.491667
0.736215	0.563298	0.370234
0.385335	0.401126	0.576347
0.640681	0.20339	0.453878
0.431138	0.858586	0.159132
0.684967	0.447664	0.373377
0.391045	0.334755	0.51201
0.714656	0.480658	0.497987
0.666999	1.20683	0.076555
0.331852	0.304608	0.471774
0.480345	1.33286	0.553763
0.50652	0.326233	0.603651
0.60543	0.302944	0.30312
0.431706	0.207562	0.47505
0.740896	0.511804	0.628151
0.754279	0.436303	0.553493
0.993939	0.55985	0.53405
0.702775	0.339607	0.482026
0.533476	0.231613	0.562963
0.405629	0.443371	0.14841
0.559165	0.414634	0.558736
0.481661	0.57907	0.420159
0.544453	0.266846	0.411085
0.645921	0.37253	0.330667
0.440017	0.474754	0.594747
1.05079	0.347973	0.623529
0.757069	0.290254	0.346464
0.595687	0.361526	0.41472
0.441989	0.557849	0.534653
0.827206	0.483117	0.667925
0.545113	0.430291	0.396092
0.441091	0.987421	0.496538
0.585825	0.492958	0.620823
0.29419	0.772455	0.559615
0.226351	0.456672	0.354167
0.548352	0.267559	0.57449
0.570686	0.309725	0.391914
0.685744	0.453278	0.413655
0.619732	0.379877	0.585752
0.639086	0.206263	0.524306
0.394626	0.638272	0.486428
0.584314	0.333605	0.598374
0.663826	0.393401	0.539913
0.379151	0.22551	0.460571
0.52274	0.412587	0.553554
0.672359	0.545171	0.4512
0.386572	0.329827	0.445469
0.714172	0.381526	0.527559
0.349553	0.233417	0.421395
0.552	0.278481	0.289474
0.460888	0.325389	0.515444
0.604396	0.3272	0.744257
0.432487	0.302302	0.437939
0.286939	0.261867	0.631509
0.400189	0.578171	0.457652
0.500663	0.632415	0.488889
0.544524	0.376947	0.306391
0.465528	0.46851	0.575369
0.530941	0.18	0.449772
0.600742	0.302752	0.468539
0.621931	0.323757	0.608607
0.40625	0.323467	0.508393
0.478066	0.298151	0.373571
0.580645	0.340153	0.748815
0.551943	0.388548	0.530822
0.596738	0.447872	0.628188
0.423142	0.559494	0.407579
0.592708	0.324096	0.499248
0.274032	0.467425	0.883768
0.420992	0.642969	0.353535
0.517835	0.078539	0.255589
0.402049	0.38822	0.622093
0.450999	0.638298	0.431354
0.724742	0.399151	0.263959
0.367583	0.421717	0.777628
0.516981	0.359657	0.443359
0.437853	0.350318	0.339759
0.57433	0.365559	0.654176
0.554701	1.53023	0.376984
0.659021	0.353566	0.462002
0.584362	0.309859	0.628478
0.437031	0.296639	0.602026
0.349466	0.245098	0.581766
0.658922	0.449541	0.471143
0.393593	0.33503	0.38424
0.72821	0.49922	0.488806
0.527419	0.178771	0.510695
0.604827	2.14669	0.368363
0.562814	0.372155	0.558511
0.400442	0.301028	0.62605
0.659357	0.229711	0.507707
0.546081	0.421333	0.627322
0.529891	0.563193	0.605375
0.70442	0.363568	0.435659
0.523666	0.667669	0.386969
0.540154	0.571895	0.39924
0.57711	0.434687	0.69656
0.674323	0.317647	0.729529
0.642088	0.412088	0.448071
0.406667	0.417652	0.861057
0.451118	0.274108	0.395373
0.584906	0.27768	0.513146
0.411058	0.742322	0.613314
0.807531	0.437918	0.424737
0.359107	0.286859	0.391236
0.656056	0.28867	0.578462
0.528926	0.454545	0.526502
0.402886	0.495203	0.562282
0.338651	0.249558	0.501071
0.502558	0.108276	0.587838
0.610348	1.26191	0.512028
0.448168	0.353008	0.496545
0.490597	0.347036	0.624424
0.457268	0.288399	0.523948
0.524169	0.490405	0.792453
1.07443	0.492411	0.530539
0.596059	0.410862	0.307494
0.437424	0.281395	0.304779
0.541284	0.367816	0.477004
0.557731	0.325534	0.526379
0.333333	0.518198	0.445104
0.831541	0.451219	0.908517
0.866417	0.423306	0.332969
0.371564	0.417541	0.643312
0.908289	0.402827	0.559783
0.551251	0.478733	0.501706
0.432292	1.29742	0.519231
0.764861	0.496454	0.445302
1.07621	0.459007	0.668149
0.634072	0.683778	0.486289
0.630221	0.387695	0.261671
0.470097	0.147833	0.45152
0.507474	0.407502	0.41844
0.584232	0.385859	0.46003
0.541176	0.139863	0.592949
0.646512	0.618297	0.627859
0.565365	0.363326	0.526773
0.836582	0.456949	0.413643
0.553892	0.378836	0.795031
0.448087	0.333333	0.580592
0.549491	0.200422	0.527349
0.68589	0.377129	0.538929
0.490625	0.467051	0.631699
0.863965	0.49328	0.587644
0.108027	0.914992	0.47027
0.586751	0.30375	0.770492
0.436464	0.39112	0.40162
0.188073	0.298925	0.426637
0.545769	0.276777	0.552941
0.693215	0.310559	0.546137
0.798387	0.321586	0.390963
0.427273	0.336877	0.48
0.619883	0.584235	0.667857
0.864253	0.266129	0.395402
0.251701	0.557994	0.745283
0.258303	0.515686	0.62875
0.545732	0.696653	0.628916
0.1893	0.326427	0.811141
0.877568	0.748252	0.528274
0.776286	0.387534	0.513828
0.513158	0.43934	0.468303
0.732084	0.355865	0.56457
0.934152	0.691136	0.472023
0.829365	0.24504	0.467049
0.480071	0.427163	0.4406
0.431609	0.63716	0.606987
0.792683	0.44702	0.707852
0.17907	0.516579	0.480795
0.635373	0.574099	0.552964
0.864734	0.706056	0.448137
0.813426	0.324388	0.468847
0.68838	0.404412	0.517691
0.990638	0.548664	0.459494
0.54092	0.419311	0.486957
0.623428	0.344366	0.424479
0.649611	0.677895	0.8736
0.677693	0.404504	0.363893
0.983127	0.558084	0.53132
0.679901	0.488889	0.563238
0.517624	0.4375	0.545994
0.598802	0.606109	0.612385
0.66566	0.587597	0.51481
0.956044	0.391965	0.415267
0.940083	0.559242	0.576968
0.415789	0.376302	0.246914
1.02847	0.444048	0.398295
0.58924	0.486436	0.538567
1.4637	0.72912	0.50587
0.670722	0.596865	0.650224
0.616183	0.321729	0.441581
0.487685	0.353156	0.59084
0.191781	0.477135	0.553004
0.588166	0.524605	0.422897
0.446682	0.319088	0.587946
0.71102	0.58498	0.540609
0.828214	0.339773	0.607706
0.636969	0.355748	0.497992
0.803526	0.663198	0.594836
0.684402	0.872786	0.511073
0.688701	0.363919	0.37323
0.413559	0.282524	0.496222
0.538663	0.384516	1.12917
0.367754	0.439481	0.558273
0.469688	0.422981	0.695929
0.785896	0.363535	0.384279
0.753195	0.608791	0.467991
0.392084	0.549342	0.4553
0.172853	0.407353	0.519182
0.452856	0.458091	0.586698
0.433096	0.519713	0.651639
0.341843	0.511344	0.494822
0.585366	0.080662	0.432161
0.424585	0.471147	0.501062
0.322523	0.5	0.404082
0.48313	1.21212	0.661111
0.4375	0.328647	0.896714
0.900685	0.623188	0.627312
0.773498	0.249346	0.772861
0.518173	0.439485	0.462595
0.839921	0.422082	0.482927
0.476886	0.637202	0.202703
0.531897	0.440397	0.502311
0.557646	0.430295	0.809107
0.608627	0.378729	0.542579
0.679803	0.831259	0.591885
0.466614	0.519417	0.637838
0.546283	0.568687	0.394996
0.269894	0.339157	0.549234
0.523284	0.297474	0.454036
0.471033	0.079016	0.520958
0.506631	0.438596	0.449275
0.910167	0.431782	0.616646
0.358083	0.482428	0.516981
0.484309	0.356312	0.438283
0.391803	0.29113	0.76307
0.380896	0.309942	0.627815
0.612992	0.423729	0.724317
0.559122	2.35849	0.565757
0.566396	0.294643	0.386087
0.519171	0.356906	0.47318
0.671853	0.463693	0.430718
0.876155	0.449848	0.338638
0.706402	0.292363	0.379656
0.379447	0.368923	1.14141
0.518603	0.225627	0.514768
0.742942	0.601793	0.605263
0.68401	0.415433	0.397521
0.54288	0.419173	0.438257
0.554237	0.30363	0.534188
0.466552	0.267682	0.896247
0.707469	0.098039	0.468889
0.412425	0.315134	0.589345
0.590426	0.330172	0.491985
0.7	0.479436	0.508215
0.641274	0.418711	0.498635
0.457364	0.29572	0.353891
0.616667	0.300932	0.371387
0.774503	0.512093	0.587137
0.596095	0.516464	0.438843
0.654611	0.430693	0.394072
0.611437	0.467899	0.516779
0.608123	0.425	0.622433
0.755365	0.08745	0.510288
0.413078	0.467589	0.430233
0.462521	0.396104	0.488722
0.511832	0.205279	0.72238
0.461538	0.51194	0.550562
0.171958	0.487474	0.548038
0.509014	0.405653	0.32021
0.616939	0.57594	0.573529
0.471787	0.446875	0.686404
0.420074	0.458564	0.775568
0.565453	0.053254	0.55414
0.740351	0.466287	0.403002
0.523524	0.387387	0.679389
0.409589	0.629032	0.601955
0.734054	0.464485	0.603107
0.41573	0.177994	0.412983
0.551529	0.21875	0.422351
0.453471	0.392478	0.420455
0.381625	0.63199	0.428419
0.782753	0.510238	0.521484
0.80975	2.56443	0.627083
0.666667	0.301863	0.631884
0.564334	0.419441	0.644301
0.609375	0.690154	0.575893
0.444275	0.379939	0.422239
0.559364	0.33543	0.700758
0.768116	0.505871	0.34877
0.844388	0.383197	0.478261
0.365789	0.203297	0.417303
0.616928	1.25939	0.511036
0.407916	0.285714	0.426471
0.55045	0.475183	0.572795
0.106818	0.333333	0.577452
0.547798	0.292593	0.423883
0.78107	0.114846	0.346859
0.988406	0.391597	0.53066
0.50982	0.100358	0.398045
0.537037	0.37037	0.373992
0.546023	3.59056	0.64903
0.445757	0.352174	0.86236
0.586716	0.290104	0.517154
0.843676	0.631387	0.324918
0.944505	0.421946	0.634361
0.590538	0.20801	0.473788
0.852292	0.14006	0.697572
0.486264	0.432868	0.597203
0.539924	0.321873	0.608802
0.647383	0.330534	0.392351
0.994798	0.425837	0.285427
0.507157	0.361798	0.450512
0.655294	0.409744	0.510402
0.603834	0.147942	0.339839
1.06733	0.435475	0.503885
0.607204	0.102817	0.903614
0.381105	0.344162	0.527613
0.902047	0.438078	0.424152
0.378596	0.186675	0.378165
0.715093	0.362757	0.402093
0.712177	0.703161	0.419653
0.73369	0.316231	0.221106
0.602578	1.12796	0.558442
0.633389	0.245161	0.312735
0.661972	0.342697	0.518182
0.674721	2.29708	0.590253
0.974882	1.91661	0.382932
0.690755	0.61413	0.351923
0.414773	0.346881	0.457407
0.587013	2.11869	0.406321
0.38764	1.18336	0.318999
0.997297	4.16839	0.353891
0.683153	0.419591	0.365657
1.19209	0.345272	0.309859
0.556117	0.778748	0.70985
1.41865	0.359567	0.294437
0.539749	1.47917	0.495984
0.948718	0.434426	0.333333
0.576375	1.02754	0.519931
0.549652	0.272366	0.32186
1.03687	0.352055	0.207729
0.284232	0.254021	0.393996
0.4692	0.456026	0.271914
0.610632	1.25644	0.490602
0.372497	1.04035	0.456328
0.976808	1.39417	0.41102
2.05337	0.558908	0.4872
0.543724	0.362782	0.177143
0.776842	0.311907	0.398169
0.676471	0.303167	0.299947
1.20423	0.29393	0.50469
1.66791	0.344828	0.419689
0.579503	1.11137	0.527009
0.433542	0.309392	0.40332
0.499641	0.393333	0.283177
0.847795	0.311893	0.492885
0.342049	0.443938	0.701439
0.334071	0.316554	0.411058
0.539517	3.92109	0.431315
1.39641	0.70178	0.630631
0.620397	0.74162	0.387057
0.479911	0.213313	0.506768
0.488818	2.48298	0.36742
0.379157	0.969278	0.370929
0.326295	0.191002	0.488729
0.549115	1.56276	0.398936
0.602235	0.432667	0.316288
0.575939	0.350394	0.399329
0.601875	0.296482	0.609396
0.271589	0.36754	0.315586
0.803328	0.095238	0.362832
0.543909	5.48419	0.530351
0.784499	1.47028	0.58557
0.591837	0.165714	0.341176
0.580431	0.427307	0.184259
1.33491	0.413423	0.620952
0.424017	1.34502	0.35
0.603905	0.292035	0.326816
0.690556	0.445916	0.414695
0.598473	0.115732	0.32125
0.076733	0.325178	0.414716
0.735934	0.291304	0.498131
0.715986	0.393178	0.361827
0.5131	0.067275	0.501733
0.575423	0.24734	0.558179
0.945783	1.44465	0.418905
1.1	1.58126	0.417254
0.543135	1.49377	0.305481
0.661568	0.469771	0.387707
0.634263	0.327128	0.334059
0.624402	0.134708	0.353556
0.585246	0.473292	0.426329
0.382324	0.429844	0.354115
0.553757	1.89925	0.434555
0.405653	4.38949	0.345149
0.618357	1.52746	0.523142
0.528302	0.695962	0.389724
0.34965	0.787519	0.22377
0.713274	0.866545	0.543842
0.685908	0.255647	0.132686
0.526364	0.567204	0.376184
0.6875	1.54202	0.34638
0.871543	1.22496	0.383436
0.446764	0.836269	0.578807
0.600484	0.194805	0.315195
0.566	0.283226	0.354913
0.805494	0.374419	1e-06
0.810537	0.352104	0.354143
0.516556	4.64583	0.390421
0.307184	4.96555	0.503038
0.408377	2.78527	0.598626
1.19075	0.435341	0.441691
0.887023	0.27	0.421053
0.169884	1.87691	0.495726
0.660789	0.400978	0.411672
0.346121	0.543147	0.618907
0.571581	1.05387	0.629353
0.243601	1.7571	0.397436
0.584785	0.415861	0.453488
0.886457	0.884298	0.296781
0.523992	0.472264	0.546848
0.546667	0.399103	0.389744
0.26494	0.295361	0.332293
0.278097	0.529063	0.40795
0.630453	0.574269	0.379066
0.552989	0.385417	0.538112
0.720109	3.8319	0.44
0.675025	0.638935	0.445341
1.34579	0.36173	0.3637
0.302709	0.156074	0.415323
0.854237	0.104419	0.437294
0.550201	0.778729	0.2875
0.810734	0.51	0.655172
1.2816	0.242368	0.266734
0.90625	0.427544	0.450997
0.187456	0.749284	0.474886
0.928796	2.96808	0.344031
0.731566	0.548611	0.28013
0.656458	0.27377	0.497445
0.536709	0.478716	0.158333
0.487636	1.61595	0.354011
0.908163	0.201439	0.537634
0.733572	2.68797	0.428571
0.552564	0.594096	0.408451
0.673824	0.497788	0.50077
0.547745	0.425553	0.436635
0.533623	0.170044	0.408065
0.588774	0.222672	0.46875
0.518913	0.690503	0.299335
0.152472	0.769553	0.482024
0.620112	0.879599	0.409462
0.456616	0.658019	0.574102
0.342362	0.442675	0.503925
0.460064	0.616471	0.179569
0.814371	0.746988	0.55711
0.591837	1.89791	0.447334
0.842386	0.545455	0.151976
0.532196	1.136	0.104945
0.553931	0.416066	0.079227
0.332213	1.49818	0.539666
0.692745	0.464248	0.681873
0.829396	0.578947	0.641647
0.564215	0.504249	0.54359
0.852362	1.32263	0.159539
0.390138	0.663265	0.502123
0.750513	1.03281	0.616601
1.163	0.505645	0.423581
0.500515	2.29313	0.508532
0.677062	0.690537	0.494927
0.514997	0.299339	0.117273
0.556471	0.09009	0.721893
0.692414	0.382233	0.534663
0.918969	0.573876	0.1019
0.222389	0.418367	0.471985
0.451069	0.982984	0.43756
1.21053	0.282376	0.693333
0.190821	2.61944	0.687368
0.388339	0.891753	0.609218
0.8625	0.573569	0.614173
0.543722	0.094165	0.549669
0.592742	3.32083	0.67035
0.369151	0.718719	0.578947
0.687373	0.783607	0.457227
0.765523	0.616715	0.567187
0.891771	0.320717	0.46991
0.590529	0.757713	0.412008
0.694633	0.56563	0.472015
0.59403	0.559229	0.196078
0.450097	0.533333	0.477981
0.431873	0.39302	0.662944
0.172072	0.092249	0.37725
0.529625	0.526658	0.072863
0.560706	0.947271	0.054608
0.685526	0.729268	0.407895
0.78384	0.080292	0.518957
0.189474	0.374853	0.535809
0.357217	1.11905	0.465636
0.416118	0.647658	0.252972
0.540456	0.491841	0.427205
0.565627	0.575835	0.488596
0.568776	0.410771	0.556591
0.519093	1.15476	0.428832
0.283531	1.23894	0.575233
0.351908	0.268431	0.417092
0.446746	1.1022	0.448635
0.637019	0.659452	0.408394
0.660541	1.04826	0.690363
0.19919	0.817673	0.572347
0.285815	0.317223	0.545537
0.721072	0.638191	0.234171
0.414681	0.62234	0.510078
0.73185	2.70287	0.502762
0.555072	0.617406	0.619162
0.643741	0.394231	0.264368
0.601173	0.389282	0.234234
0.576471	0.766537	0.527881
0.828173	0.450308	0.464208
0.457701	1.06517	0.603139
0.630277	0.773031	0.490058
0.72	0.32931	0.657771
0.674757	1.07401	0.425876
0.417963	11.1512	0.300089
0.438486	1.04605	0.701299
0.556161	0.507692	0.05258
0.310413	0.464011	0.754658
1.01895	0.531421	0.471074
0.369094	0.144279	0.264368
0.160858	0.809626	0.148026
0.677643	0.463386	0.542899
0.553066	1.03704	0.72449
0.249319	1.02548	0.3792
0.814783	0.678539	0.563559
0.655298	0.41018	0.385185
0.540705	10.3682	0.5074
0.670051	0.480952	0.640927
1.02525	0.583618	0.303146
0.773467	0.42871	0.332724
0.43433	2.00205	0.322286
0.663352	1.275	0.5
0.817321	0.355688	0.554529
0.44085	1.27681	0.325962
0.906977	0.511927	0.483503
0.604348	0.407589	0.382732
1.00374	0.369888	0.632588
0.75033	0.645329	0.25837
0.232227	0.08404	0.448625
0.856863	0.664	0.568035
0.470925	1.16803	0.442136
0.343687	0.967957	0.097441
0.58125	2.05034	0.387597
0.484778	0.077626	0.41958
0.892171	0.181319	0.411859
0.770408	1.39819	0.462766
0.452618	0.511888	0.589382
0.980216	0.850071	0.504409
1.29295	1.63062	0.571892
0.29823	1.85203	0.465152
0.600785	2.62288	0.499495
0.739905	2.0077	0.40638
0.252454	2.18248	0.339646
0.333333	2.10923	0.173875
0.597665	0.540816	0.695167
0.767736	0.751014	0.503429
0.286906	0.457182	0.50899
0.315942	0.727829	0.302632
0.449765	0.449317	0.423434
0.955882	1.17057	0.419355
0.713483	0.900637	0.441003
0.20989	0.725341	0.646617
0.595023	0.334315	0.353526
0.331414	0.370177	0.382617
0.681513	0.637246	0.473005
0.659204	3.721	0.710407
0.570926	0.596581	0.596273
0.594787	0.564007	0.708399
0.401809	0.553814	0.296464
0.658466	1.504	0.323859
0.853253	1.78947	0.462227
0.361032	0.341202	0.616327
0.72112	0.641204	0.461059
0.800771	0.511432	0.586794
0.527919	1.39409	0.49308
0.656034	0.521822	0.477115
0.773982	0.545573	0.233036
0.230169	1.21635	0.612091
0.902655	0.787097	0.541284
0.158491	0.046358	0.610619
0.511831	0.702009	0.39918
0.824159	0.36553	0.734667
0.354902	1.64641	0.421308
0.987972	1.3383	0.402985
0.802158	0.336443	0.521289
0.546406	0.452922	0.411465
0.576725	0.482819	0.751046
0.493039	0.530598	0.526224
0.592593	0.633469	0.370159
0.605233	0.484496	0.364525
0.669837	0.183544	0.060779
0.948478	0.381988	0.587796
0.440188	1.23946	0.567297
0.682073	0.35732	0.794239
0.638012	1.54212	0.578792
0.580128	1.24605	0.330816
1.37753	0.47698	0.333721
0.734948	0.619508	0.445405
0.716667	0.753532	0.530733
0.80391	1.95608	0.413043
0.38723	2.16636	0.79918
1.25939	0.255054	0.477789
0.834592	0.93099	0.594567
0.653292	0.515244	0.565561
0.730876	0.233422	0.90566
0.443459	0.533214	0.464932
0.688325	1.03634	0.744422
0.083333	1.12519	0.454374
0.675086	0.66526	0.066568
0.885992	0.666667	0.527027
0.536398	0.282638	0.378486
0.393543	1.63137	0.521921
0.637978	0.089385	0.526316
0.833787	0.525223	0.321335
0.713918	0.350529	0.341336
0.558263	0.866131	0.096667
0.491433	1.15756	0.492268
0.400732	0.178547	0.551282
1.61565	0.56214	0.468951
0.593507	0.364	0.595808
0.661673	0.259155	0.487624
1.10698	0.27163	0.344702
0.627317	0.534979	0.182258
0.687392	1.75649	0.411985
0.565746	1.64084	0.3829
0.401592	0.700508	0.451219
0.747989	1.06038	0.411797
0.626775	0.21883	0.451068
0.662398	0.590909	0.650505
0.556522	0.697883	0.529412
0.323626	0.619005	0.422917
0.426101	0.74359	0.476115
0.512159	0.602844	0.66498
0.684385	1.18652	0.13304
0.546695	1.03201	0.983051
0.54299	1.10517	0.348022
0.648554	0.27125	0.341623
0.64638	0.433297	0.713559
0.921027	0.301325	0.637363
0.806818	0.619461	0.354051
0.586504	0.574205	0.680241
0.379571	0.513357	0.253219
0.606602	1.10571	0.307971
0.765526	0.619377	0.495778
0.377119	0.427035	0.184321
0.895152	0.257433	0.374707
0.568522	0.298788	0.448696
0.5478	0.243331	0.327854
0.995763	0.238889	0.453665
1.19217	0.352718	0.469369
0.397784	0.699029	0.35102
0.498597	0.736054	0.659686
0.418292	0.753385	0.275086
0.951846	0.38683	0.098425
0.404629	0.390769	0.443355
0.401594	0.238323	0.124088
0.418321	1.02398	0.59502
0.848853	1.40245	0.395979
1.5042	0.314306	0.563348
0.393963	0.299435	0.157895
0.706653	0.815638	0.426309
0.454974	0.383825	0.331641
0.455023	0.508863	0.462039
1.12755	0.963964	0.084278
0.518519	0.381988	0.547582
0.418831	0.397059	0.329657
0.430284	1.26525	0.414784
0.671743	0.665455	0.536554
0.450587	1.20697	0.383068
0.780083	0.604294	0.308743
0.620721	0.322795	0.376691
0.51875	2.67857	0.381773
0.46238	0.628927	0.41299
0.48583	1.45362	0.130587
0.364309	0.34306	0.641611
0.55102	0.849327	0.461001
0.417476	0.160465	0.417252
0.517266	0.235558	0.580087
0.390511	0.436382	0.483529
0.543275	0.261745	0.370726
0.538556	0.42003	0.47096
0.673774	0.75543	0.500444
0.514832	0.659416	0.097571
0.58468	0.468668	0.34264
0.543463	0.270655	0.444578
0.66343	0.394341	0.52608
0.644964	0.415113	0.130326
0.699634	0.387797	0.311005
0.578911	0.345727	0.410256
0.799097	0.521084	0.246403
0.427256	0.718251	0.444005
0.649795	1.71271	0.349176
0.555138	0.262425	0.076537
0.267016	0.351351	0.528914
0.565884	0.44458	0.494062
0.790805	0.302382	0.708211
0.552536	0.72408	0.431221
0.550648	0.514019	0.599721
0.389801	0.374159	0.443598
0.736179	0.843486	0.802778
0.335551	0.700346	0.356543
0.802944	0.375672	0.624406
0.353354	0.359206	0.33567
0.518143	0.170345	0.826347
0.43823	0.744165	0.572347
0.441752	0.337025	0.343612
0.534898	0.327925	0.501814
0.819692	0.195652	0.38408
1.15143	0.901938	0.328533
0.790224	2.77778	0.683582
0.135831	0.127737	0.416043
0.690945	0.149837	0.408629
1.23268	3.71324	0.372019
0.590876	2.45729	0.537647
0.204138	0.863265	0.313008
1.07959	0.304895	0.325806
0.718346	0.530948	0.695122
0.540636	0.40234	0.563474
0.881004	0.524934	0.434442
0.685299	0.6	0.396841
0.41448	0.169671	0.362652
0.832622	0.420404	0.577982
0.627081	0.429017	0.308725
0.873958	0.407749	0.435567
0.460012	0.786019	0.962145
0.547535	0.527704	0.104835
0.498596	0.362011	0.622163
1.05382	1.69716	0.492216
0.76087	0.468439	0.623711
0.448454	0.25	0.093694
0.488947	0.497664	0.519947
0.553638	0.41979	0.4
0.69112	0.705525	0.088772
0.382082	0.398396	0.567024
0.407386	0.397858	0.59204
0.485656	0.418259	0.700843
0.522301	0.235782	0.419676
0.63772	0.624312	0.086603
0.572438	0.567527	0.716364
0.565217	0.171393	0.714988
0.427536	0.389298	0.426883
0.658464	0.524669	1.25
0.504712	0.290615	0.704687
0.546366	0.333624	0.395402
0.804858	0.576609	0.399793
0.497436	0.402157	0.439331
0.531453	0.237973	0.502463
0.548757	0.363636	0.140569
0.88518	0.463523	0.366239
0.665923	0.39357	0.286064
0.408069	0.255468	0.877451
0.651762	0.393271	0.418848
0.67713	0.3375	0.585526
0.774886	0.368889	0.682171
0.678529	0.452769	0.676101
0.664812	0.060241	0.387645
0.708571	0.376893	0.757212
0.478238	0.289727	0.462547
0.795009	0.326892	0.429161
0.631579	0.227778	0.390698
0.587464	0.159218	0.471616
0.795349	0.114035	0.525
0.566993	0.135198	0.41165
1.09565	0.440131	0.5491
0.669607	0.355634	0.137419
0.847943	0.444444	0.373684
0.940978	1.57805	0.774425
1.59876	0.410735	0.418582
1.27365	0.11114	0.57563
0.77396	0.414695	0.348534
0.745233	0.380224	0.109989
0.561806	0.321558	0.131013
0.651496	0.635338	0.472897
0.553191	0.557507	0.378378
0.827899	0.478011	0.649795
0.455235	0.326923	0.455458
0.366492	0.387158	0.492832
0.700217	0.286835	0.470948
0.614743	0.378788	0.460052
1.04339	0.234558	0.114754
0.678382	0.381219	0.433231
0.605356	0.38766	0.309859
0.997666	0.099941	0.506329
0.282404	4.48858	0.77102
0.458824	0.371105	0.333918
1.10608	0.189802	0.374332
0.594494	0.481724	0.377119
1.05089	0.077348	0.777632
1.00404	0.316462	0.457202
0.871236	0.303323	0.386667
0.888499	0.428903	0.324032
0.446653	0.495554	0.471939
0.688969	0.472961	0.512935
0.983203	0.320648	0.110132
0.715484	5.15458	0.435096
0.872142	0.552239	0.535506
0.418519	0.75443	0.128184
0.475123	0.409474	0.504092
0.881662	0.338432	0.541243
0.828283	0.349858	0.563768
0.604403	1.17156	0.467052
0.592062	0.135593	0.397833
0.548028	0.164426	0.521323
0.586525	0.410058	0.465423
0.87513	0.413766	0.517615
0.57569	0.258993	0.365817
0.675654	0.409951	0.268293
0.074482	0.402827	0.461624
0.61303	0.494635	0.46792
0.727848	0.322198	0.477273
0.478441	0.601036	0.127551
0.922078	0.474576	0.322257
0.837012	0.448814	0.512766
0.656901	0.370872	0.255233
0.352873	0.374578	0.34626
0.750236	0.634025	0.457666
0.57497	0.493321	0.498331
0.692029	0.270805	0.463277
0.7602	0.390034	0.453092
0.965451	0.30798	0.461297
0.966132	0.359054	0.374199
0.748527	1.77985	0.222022
0.5169	0.204708	0.336571
0.577175	0.07438	0.366448
0.725818	0.251664	0.482955
0.876847	0.078688	0.36541
[truncated: 10,979 more rows]

## Sheet: Fig.2D
SerumLIF	RA
8.77667	9.53361
9.91778	10.6758
8.74861	13.7325
9.12861	10.2922
8.36889	11.0583
8.75194	9.53222
9.94278	8.85083
10.3294	8.85083
11.0964	10.3578
9.17833	8.81639
9.94639	13.4664
11.0994	11.1547
8.79667	10.3633
8.86806	9.59028
10.2972	10.2681
10.6767	9.8875
10.6706	9.90833
10.2886	9.52972
12.1983	8.38806
12.1983	8.00944
10.355	17.9747
9.2	10.2981
11.1236	12.5967
9.58306	12.2114
9.91417	10.6747
8.77611	10.6747
9.14333	8.3775
9.14333	8.7625
9.13472	11.9258
8.75444	12.3089
12.2758	10.0106
8.03694	10.7756
11.1175	10.0086
9.57639	11.5236
9.95222	11.5236
12.2628	9.18444
9.90556	8.80083
9.90556	9.57028
9.54056	8.42056
10.3089	8.10083
9.15694	7.33111
8.77667	8.48417
9.22389	7.71444
8.06222	7.32861
10.3908	7.32861
11.9333	7.71444
9.60833	7.71444
8.44667	8.385
11.1525	9.535
9.21583	7.60722
9.12972	11.0358
9.12972	7.60667
11.4297	7.22694
11.81	8.01167
10.2908	7.63222
11.0511	7.6475
15.6647	6.8825
10.6711	8.78472
11.0514	7.25306
9.13889	8.01639
9.13889	7.25
9.13111	8.83167
11.0372	10.38
14.5458	9.98722
10.7017	8.44528
9.5525	7.7025
8.78944	8.08722
9.17139	8.08111
10.3317	7.30278
9.94889	6.91472
10.3964	7.29306
10.0111	6.90667
10.7844	7.2925
11.8167	8.06167
12.58	7.67667
8.75	8.0625
8.75	7.99611
10.655	9.145
9.89306	8.0025
9.17139	8.76111
8.02139	7.99278
7.64139	16.0089
13.7792	8.01056
11.1678	8.77556
10.0125	9.92972
10.0064	10.3094
10.3925	8.015
11.1611	14.1431
10.3908	9.59389
11.0589	8.0525
9.91778	7.65806
11.8086	8.82472
11.0456	8.0525
11.4214	9.23028
11.4214	8.45472
13.0619	8.84833
10.7406	8.46028
10.7364	13.4631
9.965	8.48556
9.96056	7.71639
10.7303	6.55806
13.3389	8.09972
15.2381	7.33389
11.4506	8.39139
14.5125	8.00417
13.3753	7.99083
16.4536	7.60889
8.77778	6.845
8.39694	7.99
7.9875	8.01639
11.0408	8.01639
8.36806	8.7825
9.12861	8.39611
9.17472	6.86944
10.3228	6.4875
9.57167	8.0125
9.94	8.0125
9.55861	6.90667
10.3294	7.2925
11.1692	7.2925
10.4025	7.2925
8.005	6.91278
9.15583	6.52694
9.13111	7.67667
8.37167	7.2925
9.51	6.89083
8.36806	6.89083
10.7033	8.81167
8.02139	8.81167
7.63417	8.44806
7.63417	7.67889
9.17833	6.90667
7.64639	6.56389
9.55833	6.94361
9.17472	7.32667
8.09583	7.32917
8.48083	8.39722
10.0064	10.2978
10.0064	8.74861
9.99472	7.98778
9.22361	8.3775
8.83667	9.52611
10.7686	11.4775
8.48083	9.17694
9.24306	8.7575
8.85694	8.7575
9.63417	8.38611
10.4025	9.14472
10.4006	9.90694
9.24361	10.2897
8.39444	11.8417
7.62583	9.54333
7.98778	9.62722
7.60833	10.4003
7.22472	9.99778
7.22472	8.06167
7.25417	7.99722
8.0225	7.6175
8.7825	8.00611
8.7825	7.62556
8.39333	6.86444
8.39333	8.00667
10.6933	7.62472
7.63333	7.24139
8.06194	6.85472
9.99472	6.47361
9.23111	6.47028
9.23111	10.2922
9.62056	8.00333
10.3925	7.23972
11.1617	7.27083
10.0064	8.03806
8.83222	8.03722
9.60833	8.03722
10.3794	9.18444
8.06306	8.41722
9.62694	13.4233
10.3961	7.6525
9.59611	7.6475
8.82694	7.6475
9.91806	8.43167
9.91806	8.0475
11.05	7.27083
10.2869	7.65444
11.4328	9.1875
10.2869	8.80417
16.1439	6.94333
11.5169	6.94333
13.4422	7.33111
11.12	6.94333
13.0658	8.09972
14.6083	6.94361
11.8947	7.71444
11.8947	6.94333
12.1817	7.33111
12.5653	7.32722
9.14111	7.71028
9.90167	8.47944
9.51889	8.09556
9.89889	11.9392
13.3789	9.24361
9.93	8.47056
11.8525	8.08583
11.0844	10.0283
9.17056	8.48417
9.5525	8.48417
10.3206	15.24
9.93889	7.62028
11.1681	15.2689
10.0111	8.03694
10.0217	8.80417
11.1681	8.48028
11.1678	9.2525
11.9403	8.86778
10.0189	8.77528
-0.000277778	8.39583
12.5831	7.60778
12.5831	10.2811
13.7169	9.515
14.4769	9.515
11.5328	9.94278
11.7947	9.17944
9.50556	9.96056
10.2856	10.3453
8.76667	9.56944
7.63444	10.3356
8.77361	7.6525
8.77694	8.03361
10.3089	9.63556
9.15583	10.6767
8.39111	9.52611
9.13361	9.89167
9.51417	9.51194
8.75972	11.0411
9.52333	10.2806
11.9253	9.56056
11.9336	9.94306
10.7767	9.56028
11.1378	9.17667
9.97583	11.4797
9.58528	8.79583
8.43028	11.0897
10.3361	9.55639
9.56861	8.86778
10.7239	9.25139
9.95222	9.25139
9.95278	7.70806
8.80222	9.63556
9.1875	8.47667
10.3458	9.63139
16	8.87861
15.2414	10.7861
13.7306	9.63139
12.1983	10.0283
14.8694	8.7575
15.2542	8.37639
14.6203	6.48306
4.565	6.86278
3.42056	8.00611
11.8158	7.62556
11.8158	9.9125
12.1983	9.9125
10.6781	11.8225
12.5822	12.9786
14.115	8.76833
10.6736	13.4517
9.90889	10.3981
11.05	12.2886
9.52167	7.99667
11.8061	14.8622
13.3339	9.1475
10.7686	10.2858
11.1544	8.77528
12.3189	11.8358
11.5208	9.92694
11.135	10.6942
10.7381	14.2278
9.58278	10.0106
10.7408	9.62667
10.7408	9.23611
10.3447	9.23611
11.8853	11.5511
11.12	11.1667
10.7364	7.62028
12.6828	8.00333
15.6206	8.37556
13.7194	8.37556
9.13944	7.99278
9.90306	7.61306
12.5678	7.63361
13.7139	8.015
9.95361	6.10528
8.80222	6.86861
9.18833	7.25111
8.80472	8.015
12.2967	8.3975
9.25778	8.77694
7.63028	10.3667
8.00944	6.89417
9.135	8.05944
10.6667	9.98722
9.90306	7.27222
8.37472	8.03917
9.18472	8.0475
8.41583	8.43194
9.57917	7.665
11.8944	8.04944
8.03694	8.05944
8.03694	7.28861
8.41583	6.90417
7.65194	6.51472
8.09611	9.99167
9.25167	7.71444
8.485	8.48417
8.485	8.10306
9.25778	7.32917
9.25278	7.32917
8.86833	7.32861
8.86167	9.89028
8.09139	13.7028
8.44917	10.2822
8.87361	11.8047
9.29167	9.93722
9.29167	9.24361
8.44778	9.63139
8.87028	9.53556
10.6781	8.00333
8.88778	7.98889
8.88778	7.98889
8.88778	7.99278
10.6389	10.2806
11.5228	7.63667
10.6781	7.63667
9.29444	12.2353
9.71722	9.55194
9.71389	7.63361
8.01583	7.63361
9.29333	8.02278
8.44389	9.55639
9.73194	8.44972
10.17	11.1556
8.04028	7.67667
8.89028	7.29278
9.31028	8.48417
8.46444	6.89417
8.89028	6.89417
9.31333	6.89417
11.8117	7.28361
10.96	7.6875
14.3675	8.85083
13.5214	6.54278
11.4125	7.31889
10.9858	6.55889
10.6783	6.55889
10.6783	6.94417
10.6131	7.32861
13.2161	8.1
10.1542	7.32917
8.84361	8.01139
8.84361	9.15
8.03278	7.22833
8.8825	7.22833
8.46	7.61611
10.1467	9.52889
9.28611	7.26222
8.44306	6.88028
8.02083	7.6475
7.59917	6.50056
9.71222	8.03361
9.28833	8.46306
12.68	8.46306
10.9878	8.07278
9.37111	7.69278
10.255	7.69278
11.5261	12.3158
10.2567	8.00417
11.9506	9.53639
10.2172	11.0364
11.1011	8.37222
8.98556	9.51194
10.2556	11.8056
11.1019	12.2558
10.6781	12.9986
9.27472	11.0817
12.6631	11.8714
15.2172	8.41444
10.985	8.8625
14.7931	11.0303
13.0983	11.4119
11.3997	8.00417
13.5189	8.00417
16.0367	9.1475
10.9597	7.24472
10.9808	9.91278
11.8253	8.76694
10.1417	7.62028
8.87556	7.62028
9.83333	7.62889
10.2558	8.01028
8.88694	8.38278
9.30556	8.38278
9.72694	8.82028
9.41583	7.27222
10.2622	7.65083
9.41278	8.42056
8.99028	6.88722
9.68639	7.26833
9.68639	7.27444
9.72472	6.89083
9.72472	6.89194
9.72472	7.27528
9.30361	7.26722
12.26	7.26722
12.26	8.03694
13.5342	7.71306
18.7089	7.32556
11.4136	7.71639
10.1439	7.71639
10.1394	7.71444
10.9878	8.86917
11.9561	8.10306
10.6836	8.09389
10.2581	6.93944
11.3817	8.86917
10.1136	8.48417
10.5633	12.9444
9.71667	11.0342
8.87528	11.8042
8.87528	11.0411
10.1597	11.0519
10.5819	9.525
10.5847	11.4869
9.315	9.56056
10.9956	11.0817
11.845	13.7647
10.5731	8.77694
9.72778	9.92972
8.99028	8.09694
9.84	13.85
10.6864	10.7678
10.2622	7.61333
10.5222	7.23278
10.5222	8.38722
8.88139	7.62833
10.5653	7.24972
9.72417	7.62944
8.46	8.76639
10.5592	8.38278
8.86861	7.61528
10.9919	7.61528
11.8383	9.52139
15.6447	8.75611
13.5294	9.19333
10.5594	9.19333
10.9814	8.42056
10.6842	8.03694
9.41194	8.41472
10.6794	8.41472
10.6794	8.41472
10.2581	9.56694
12.3806	7.64861
14.3222	8.03111
9.71667	7.71639
10.9872	8.48417
13.1817	7.32667
15.3364	8.48
13.6411	9.25306
12.3711	10.4089
13.0478	10.0225
13.8917	10.7981
13.95	6.1675
13.1006	6.55528
12.2531	6.16917
10.1411	6.93944
13.6386	12.1989
12.7922	10.2992
14.9117	19.8656
14.9117	16.4086
13.2192	11.0417
11.4619	11.0417
11.4267	11.885
11.4267	12.27
10.9886	12.6581
10.1458	11.885
9.7175	8.775
11.8336	7.25333
9.29111	7.60806
8.86861	7.60806
11.9564	7.22694
10.2558	6.46222
9.41	8.41278
9.83361	7.6475
9.40861	10.7128
11.7797	8.02944
11.7797	7.63278
11.4094	8.40278
9.72611	8.01167
9.30389	8.01167
9.72611	8.08722
10.1489	9.62722
9.72444	8.46889
13.1011	7.30556
11.4089	8.47028
9.71472	7.69778
10.9811	9.22083
9.71667	9.22083
10.1386	6.91306
8.99	11.1597
8.56333	8.06278
9.41139	7.29028
9.83556	7.67667
9.83556	7.67667
8.9875	6.94472
9.83333	8.38139
11.1064	7.99944
9.83389	10.2822
8.56556	8.75806
8.14056	7.99944
11.1083	8.37889
10.2583	8.77806
11.7789	10.6933
11.7789	7.63083
8.46	8.39583
8.46	9.54333
8.88139	8.01611
8.46	7.65806
8.86694	7.65806
7.59917	7.66806
9.29083	8.0525
9.29083	8.44972
8.02	9.22167
8.02	9.20889
7.59917	9.53472
8.02083	10.2908
8.05583	9.1425
9.40806	10.7403
8.04389	9.18667
8.88778	8.42056
9.83361	7.98389
9.40861	7.98389
9.40861	8.77833
9.83361	8.01778
8.04167	8.77833
8.92278	6.8725
8.47972	6.46722
8.04167	6.46722
8.88778	6.84778
8.88778	6.84778
8.46639	6.84694
8.46639	6.84694
10.1031	8.75
10.1031	8.37028
10.5653	6.87028
10.1453	6.49083
10.5653	7.25306
10.1453	6.49083
8.87583	7.25
10.5706	6.48917
12.26	6.48917
10.9922	6.48917
11.4158	6.87194
12.2658	7.25556
12.6875	6.48917
10.5678	6.87194
8.98944	7.64194
9.83611	9.55417
8.56417	8.02306
8.56417	8.02306
9.83667	6.52139
8.99056	6.13194
9.83556	6.90417
9.71639	6.90417
12.2547	6.52222
10.5583	6.51472
9.71389	6.13194
8.44222	6.51139
8.44222	6.90583
12.3722	6.90583
13.6383	6.52222
11.5225	7.29306
9.34778	8.45472
8.90444	7.68194
9.34778	6.92639
8.46639	6.53917
8.44056	6.52694
10.5597	6.52694
8.44472	8.07
7.60111	10.3883
10.1378	6.17222
9.29361	8.38611
8.04167	9.15389
8.46306	11.0411
8.88306	10.2725
8.03472	13.3311
8.46639	10.7142
8.46639	10.7142
8.88778	7.26528
9.7475	8.41361
8.56444	7.27222
9.83639	8.85361
9.83833	7.30556
8.56639	7.70361
8.56444	7.31889
7.7175	6.94361
9.41028	6.94361
8.98778	7.24583
8.01333	6.865
10.5581	9.13167
10.9853	7.225
7.60944	6.85278
10.5583	6.85278
8.86417	11.0844
9.31333	6.87194
9.31333	7.63361
9.72444	8.39444
7.60972	7.24944
11.9481	7.63083
11.9481	7.24944
9.31361	7.24944
8.89056	6.52222
10.6836	5.74833
10.2578	7.28361
9.83361	7.28361
8.9875	6.90583
10.9456	6.52139
11.3692	6.50722
13.9425	6.50722
10.5647	6.12472
10.5644	6.12472
8.87972	6.12111
9.73667	5.73861
11.845	6.50722
12.2697	6.12111
10.1508	7.33111
9.30556	6.55972
10.9922	6.94417
10.1128	6.17111
10.5344	6.55972
11.83	6.17444
13.5208	6.17444
10.1442	6.17528
10.5661	6.17528
10.1592	6.94417
13.1556	7.71556
9.73667	6.17028
13.6411	6.17028
11.4231	5.78556
11.8478	8.86778
12.6939	5.00583
12.2714	6.16917
10.9564	6.55528
11.3806	5.78556
13.1025	6.16917
11.8292	7.98833
10.1411	8.36944
10.1411	10.67
13.2164	8.39
12.3703	8.38806
12.3333	9.91083
15.7569	8.77194
11.43	8.38944
15.7586	9.14306
11.43	8.7625
11.8525	11.8178
10.9411	9.52889
10.9411	7.24167
10.1453	7.625
9.72417	9.97528
8.88139	11.5236
8.88139	9.20278
15.2247	11.1306
11.4136	9.96056
11.8336	9.18722
11.4053	8.80389
10.9808	8.06278
10.1369	8.81111
10.5589	8.81111
9.69806	8.03722
9.275	7.26722
7.60944	8.03778
9.29639	8.03778
8.87444	8.48444
8.4525	8.86917
9.30306	7.71083
9.7275	7.32694
9.73667	11.06
9.30972	11.4394
10.1511	12.1883
9.72833	12.1883
9.30556	10.6606
9.72694	11.4244
8.98583	9.19583
10.6836	9.96667
9.84	9.95917
10.2622	8.80389
11.7908	15.3644
10.9456	8.03778
10.9886	5.78667
9.30111	7.71556
9.30139	7.71639
10.1431	7.71639
11.8503	8.48583
11.8503	8.10111
15.2628	7.62028
12.6911	8.38611
12.2603	7.61611
10.9922	7.99583
10.9942	7.2325
11.8439	7.61222
10.6867	8.01306
9.26417	7.63056
9.68667	8.01583
9.72417	6.4875
9.30389	8.01583
10.145	7.63333
9.30389	7.63361
11.8336	7.25111
8.87306	7.27556
11.4089	7.66472
11.4089	7.65806
9.29778	7.27528
9.72222	6.89417
9.29556	8.05306
8.44917	7.65583
11.1025	7.2725
9.40944	6.89417
10.26	6.12806
11.9564	10.3633
11.1081	7.66472
10.6822	8.05306
10.6806	7.27556
11.9525	7.66472
11.525	6.94444
11.1025	6.94444
10.9778	6.55972
10.5522	8.10028
11.8267	6.17139
10.9803	6.56056
10.1372	6.56056
10.5592	6.94444
13.2208	6.55917
12.3711	6.94472
11.5225	7.33111
10.6133	7.71639
11.9478	8.48583
13.6403	7.32917
6.73611	6.55917
5.04833	6.17444
8.87111	6.17444
8.45056	7.62389
9.29056	8.00417
9.29056	9.9
9.71583	10.6606
10.9842	10.2728
10.5597	11.4731
10.5597	9.56
9.2875	9.9425
10.5592	9.17861
9.71028	8.02861
9.2875	9.63778
11.9478	9.25278
10.2175	10.0233
12.7969	12.1756
9.83111	12.1756
9.3475	10.6686
10.2567	11.0506
11.1044	10.2853
11.9506	9.92917
12.7942	10.3108
10.1592	10.6933
12.7939	11.8436
12.3697	8.85667
10.1542	11.9364
11.0353	8.01778
10.1592	8.01778
10.5811	11.8053
11.4011	8.74861
10.5528	8.74861
9.71583	13.0217
11.4036	9.56
10.1372	8.48083
14.9111	8.36361
8.43417	8.74361
8.43417	6.87472
8.45472	6.87472
7.19139	7.25222
7.19139	7.25222
8.03278	6.84778
8.03306	5.70028
9.72778	7.2275
8.45333	6.46556
9.29778	6.84778
9.29778	7.22806
8.45333	8.37
8.87639	9.515
7.60972	7.24917
10.6842	7.6325
9.83583	6.48611
10.2561	8.77639
11.5289	8.40194
9.83583	9.55083
10.2581	8.01222
10.2561	10.6942
10.6806	9.17056
11.1064	10.3206
9.83361	9.93972
10.2561	8.78972
7.58417	8.03333
8.42556	9.56972
8.03806	9.60472
7.61611	9.22
7.61444	7.67972
8.03583	7.27444
9.71639	8.04
10.1389	7.29306
9.29083	6.90833
8.86833	6.91528
7.60278	6.91528
9.7175	9.62722
9.29778	7.67972
10.1436	8.83667
9.83361	11.5542
8.98722	8.85667
9.83583	8.85667
9.83583	8.09556
10.2556	7.70861
10.2556	9.25028
10.2558	9.25028
10.2558	8.08639
10.6783	8.85667
9.83167	9.25278
9.41139	8.48083
10.2581	8.87167
8.98889	7.71556
8.565	8.10056
9.83639	12.9556
9.41028	15.6992
2.54444	9.1475
10.1139	7.61583
9.68972	8.75972
9.29639	8.3775
8.45333	9.52361
9.72028	8.38083
9.72028	8.78222
9.30556	8.78222
9.30556	8.78194
9.72417	9.54389
9.72417	9.16417
11.8478	9.54417
8.45667	9.92306
11.8478	9.92306
11.8478	8.07306
8.56417	8.07028
8.99028	8.85139
9.83611	9.62167
8.56417	9.23
8.98556	10.3889
10.6842	9.23667
11.1078	10.3939
9.83611	8.45028
10.2608	8.45028
9.83639	8.06222
	8.06222
	9.1575
	8.39583
	9.89417
	14.8625
	10.3353
	9.18528
	9.60972
	9.60972
	9.25528
	8.09917
	9.89583
	10.6597
	12.1928
	21.7508
	7.99917
	8.37861
	10.3239
	10.3239
	9.54
	10.3094
	7.25111
	8.77611
	10.0233
	9.99611
	10.385
	10.3889
	9.20222
	8.43139
	10.7681
	10.3792
	10.6494
	9.50639
	8.00694
	7.62583
	9.91083
	14.8592
	8.00167
	7.23528
	7.615
	7.99667
	11.0589
	11.0589
	6.88111
	6.49472
	8.80444
	8.42028
	6.50167
	7.27028
	9.56944
	8.41583
	8.41667
	8.80056
	8.455
	7.29306
	8.45028
	9.24361
	9.24361
	8.47722
	8.86083
	10.0233
	10.0233
	9.25306
	8.48417
	7.71417
	8.01556
	8.77722
	11.0361
	10.2744
	9.56722
	9.15444
	8.00417
	11.0361
	7.98944
	7.98944
	9.54444
	10.6942
	12.9942
	7.22611
	7.22611
	6.49111
	8.39056
	7.25194
	6.87083
	7.6075
	7.22722
	8.375
	9.14167
	7.60917
	7.22833
	6.46667
	6.46667
	6.87194
	7.64167
	6.10889
	7.2525
	7.65194
	6.88556
	6.88639
	11.5008
	6.88111
	8.02833
	9.55861
	7.64056
	8.01611
	7.63278
	6.48917
	6.48917
	6.90806
	7.29306
	7.2975
	6.52694
	6.89417
	6.89417
	7.67944
	7.29306
	8.09556
	6.93833
	7.31222
	7.31222
	7.6825
	7.6825
	6.92167
	7.69556
	7.32
	6.93139
	7.29972
	6.91472
	7.29306
	9.61
	6.90806
	6.52194
	7.28333
	6.89417
	6.89417
	6.89417
	6.945
	7.32889
	6.55861
	6.945
	6.94361
	6.94361
	7.32889
	6.94417
	6.94417
	6.94417
	7.63056
	7.25194
	8.37083
	7.98944
	7.60917
	7.98889
	7.26361
	7.64722
	8.03056
	6.88083
	7.64361
	6.49472
	8.02833
	8.41194
	7.69778
	7.31194
	8.47111
	6.53722
	6.92639
	6.92639
	6.53
	7.30306
	8.07694
	9.23556
	7.29306
	7.67722
	9.6275
	9.24361
	8.85806
	9.62583
	8.38389
	7.62056
	8.37194
	8.37194
	7.99278
	8.37667
	7.63278
	8.01611
	6.48917
	8.01611
	6.48556
	7.63222
	7.25111
	6.86861
	7.29306
	8.83667
	7.67722
	7.28333
	6.51167
	6.13556
	6.90667
	6.89028
	6.50639
	6.89417
	6.89417
	7.6675
	7.28333
	6.89306
	7.27556
	7.71611
	6.17528
	7.71806
	8.48944
	6.17389
	6.55861
	6.55861
	6.17222
	7.71417
	6.94306
	6.17056
	6.17056
	6.17222
	6.17222
	6.94417
	6.55944
	7.33
	7.71806
	7.71806
	7.32889
	8.44139
	9.71833
	8.0225
	8.86306
	8.865
	8.44
	10.5822
	8.88722
	8.46167
	7.18861
	6.76583
	7.61583
	7.19306
	7.29306
	7.71583
	8.1425
	8.56556
	8.56806
	6.44806
	6.87083
	8.56556
	7.29639
	7.71917
	8.87
	11.4064
	9.28417
	8.0175
	10.5569
	10.5569
	10.5806
	10.5806
	12.7225
	9.73778
	8.09472
	9.41194
	9.83444
	10.2569
	7.58917
	8.43556
	8.03278
	8.45333
	9.29722
	8.4525
	8.87583
	8.87583
	8.45417
	8.45417
	8.45944
	9.30528
	9.41056
	7.71722
	7.27333
	8.14222
	7.71722
	8.14194
	22.3656
	14.3481
	15.3356
	10.1361
	10.1361
	9.71389
	9.71389
	11.4053
	8.91194
	11.9483
	11.1028
	9.26278
	8.84111
	19.8636
	10.5681
	10.5675
	8.02806
	11.9528
	14.3786
	8.44806
	7.17333
	5.92111
	4.22778
	9.73583
	8.04111
	6.87111
	8.56472
	8.56389
	10.5603
	9.71194
	8.44
	7.59333
	6.33083
	6.33083
	7.61528
	7.61528
	7.19333
	8.03278
	8.03278
	7.18833
	8.03278
	6.0225
	5.6
	8.1425
	6.87083
	7.71944
	8.14194
	6.85167
	6.85167
	13.4708
	13.8956
	10.9836
	11.8286
	14.3694
	11.0078
	17.0297
	11.4506
	9.3625
	9.81194
	5.59972
	8.85944
	7.16806
	8.02972
	7.19194
	9.71917
	8.45611
	8.03278
	7.17917
	7.6025
	6.34056
	6.34056
	8.14111
	7.29611
	6.35139
	5.92694
	7.19528
	7.19528
	6.77917
	7.21861
	5.92694
	6.34833
	7.29306
	6.445
	6.44944
	6.87528
	6.02639
	6.44944
	6.01861
	7.58917
	8.43528
	8.45333
	8.03306
	7.60861
	10.985
	8.87694
	10.5703
	8.02917
	11.8381
	8.87694
	8.45417
	8.04083
	5.92444
	9.4125
	9.83556
	8.56583
	8.14222
	7.21917
	7.21917
	6.87056
	8.56528
	7.71917
	7.29417
	7.27583
	7.27583
	7.71722
	6.44583
	7.71889
	7.71889
	9.69944
	8.85472
	10.1403
	9.29417
	8.4525
	8.4525
	7.195
	6.7725
	7.19417
	6.77111
	8.45583
	7.61028
	7.18861
	7.61028
	6.87111
	6.44861
	6.02361
	6.44861
	6.87111
	7.29389
	7.29611
	7.29611
	6.82556
	7.27583
	7.24833
	7.24833
	6.37472
	6.82556
	9.29139
	8.01722
	7.59667
	17.7503
	9.29417
	10.5603
	10.9792
	8.44389
	8.56167
	8.98639
	11.1006
	9.31917
	9.71667
	10.5592
	8.87139
	9.29389
	9.71417
	10.9842
	8.88639
	8.88639
	8.8875
	9.30944
	14.0672
	8.91222
	11.105
	11.5281
	3.7725
	17.6953
	10.1125
	10.9589
	19.0228
	21.1606
	12.675
	10.1433
	10.1414
	12.2544
	15.3344
	10.1586
	8.45611
	8.88139
	10.1578
	10.1578
	12.3667
	10.5853
	8.56417
	8.56417
	9.41417
	8.98861
	8.56472
	8.56472
	8.42556
	8.845
	8.45917
	10.5678
	7.61083
	7.18667
	7.59861
	7.59861
	8.02833
	7.18194
	7.59944
	7.59944
	8.44833
	8.02583
	8.04194
	8.04194
	7.61917
	8.04194
	8.09556
	7.64444
	8.48778
	8.48778
	7.61611
	8.46389
	8.88639
	8.46389
	8.46444
	10.1797
	8.04111
	8.88639
	7.71944
	7.71944
	7.71944
	7.29278
	7.29278
	7.29361
	8.56472
	8.99389
	7.71944
	14.3483
	10.9575
	9.71889
	9.71889
	19.5633
	8.45611
	7.1875
	6.76583
	8.56417
	8.56417
	8.98722
	7.69889
	8.9875
	3.35361
	11.7792
	11.3819
	10.5356
	13.5189
	12.6811
	9.72028
	10.5664
	10.5664
	10.1628
	9.30944
	8.46028
	8.8825
	9.30528
	9.72806
	9.30528
	9.72806
	10.2597
	10.2597
	8.99139
	9.41361
	9.84
	9.84
	8.56528
	9.41444
	9.41417
	8.99083
	8.435
	9.70278
	9.71833
	8.03083
	8.03
	8.45111
	11.0056
	7.18528
	9.30083
	8.8825
	9.30528
	8.03972
	9.3075
	6.78028
	7.21917
	7.71611
	7.29361
	8.565
	9.26944
	9.26944
	8.03861
	8.88167
	11.8317
	9.7225
	8.44389
	8.44389
	7.60278
	7.17917
	7.18917
	7.18917
	9.29889
	8.45444
	8.04889
	7.19556
	9.38917
	9.38917
	8.93889
	9.83028
	9.36333
	9.81361
	6.85333
	7.29444
	9.83556
	7.71917
	8.56444
	8.14194
	8.56472
	7.24861
	6.87444
	6.44861
	7.59306
	6.325
	7.18806
	8.03083
	6.77333
	6.77333
	8.02917
	6.75444
	6.33194
	6.75444
	6.75444
	7.19417
	6.76944
	7.19139
	9.30944
	7.19417
	7.61917
	6.76944
	7.61917
	8.14056
	7.71611
	7.29278
	8.14056
	8.57111
	11.4078
	19.4567
	12.7989
	13.2211
	9.69778
	9.275
	10.1372
	8.03056
	7.18833
	8.4525
	8.8875
	8.45611
	7.18889
	8.45444
	8.02917
	10.1494
	8.03333
	7.29639
	7.29639
	8.13972
	8.565
	8.98667
	8.12111
	6.44806
	6.44806
	6.85389
	7.29417
	8.01389
	8.01389
	10.9819
	8.45333
	8.03139
	8.87528
	11.4272
	10.1481
	9.72278
	9.30444
	10.1494
	8.14167
	8.565
	9.83639
	8.565
	9.41389
	9.83972
	7.58889
	8.43528
	7.61139
	7.19139
	7.18833
	7.18833
	9.29639
	8.87472
	6.75694
	6.75694
	7.18583
	5.91556
	7.6075
	7.18583
	8.14222
	8.14222
	9.83333
	10.6814
	7.62083
	9.78694
	6.77528
	6.77528
	8.51722
	8.06639
	8.46556
	8.46556
	9.41194
	9.83361
	10.2561
	6.87056
	6.87056
	7.2925
	6.87028
	7.71583

## Sheet: Fig.2E
Condition	Generation	CellLifetime
SerumLIF	1	8.78
SerumLIF	1	9.92
SerumLIF	2	8.75
SerumLIF	2	9.13
SerumLIF	2	8.37
SerumLIF	2	8.75
SerumLIF	3	9.94
SerumLIF	3	10.33
SerumLIF	3	11.1
SerumLIF	3	9.18
SerumLIF	3	9.95
SerumLIF	3	11.1
SerumLIF	3	8.8
SerumLIF	4	8.87
SerumLIF	1	10.3
SerumLIF	1	10.68
SerumLIF	2	10.67
SerumLIF	2	10.29
SerumLIF	2	12.2
SerumLIF	2	12.2
SerumLIF	3	10.36
SerumLIF	3	9.2
SerumLIF	3	11.12
SerumLIF	3	9.58
SerumLIF	1	9.91
SerumLIF	1	8.78
SerumLIF	2	9.14
SerumLIF	2	9.14
SerumLIF	2	9.13
SerumLIF	2	8.75
SerumLIF	3	12.28
SerumLIF	3	8.04
SerumLIF	3	11.12
SerumLIF	3	9.58
SerumLIF	3	9.95
SerumLIF	3	12.26
SerumLIF	1	9.91
SerumLIF	1	9.91
SerumLIF	2	9.54
SerumLIF	2	10.31
SerumLIF	2	9.16
SerumLIF	2	8.78
SerumLIF	3	9.22
SerumLIF	3	8.06
SerumLIF	3	10.39
SerumLIF	3	11.93
SerumLIF	3	9.61
SerumLIF	3	8.45
SerumLIF	3	11.15
SerumLIF	3	9.22
SerumLIF	1	9.13
SerumLIF	1	9.13
SerumLIF	2	11.43
SerumLIF	2	11.81
SerumLIF	2	10.29
SerumLIF	2	11.05
SerumLIF	3	15.66
SerumLIF	1	10.67
SerumLIF	1	11.05
SerumLIF	2	9.14
SerumLIF	2	9.14
SerumLIF	2	9.13
SerumLIF	2	11.04
SerumLIF	3	14.55
SerumLIF	3	10.7
SerumLIF	3	9.55
SerumLIF	3	8.79
SerumLIF	3	9.17
SerumLIF	3	10.33
SerumLIF	3	9.95
SerumLIF	4	10.4
SerumLIF	4	10.01
SerumLIF	4	10.78
SerumLIF	1	11.82
SerumLIF	1	12.58
SerumLIF	2	8.75
SerumLIF	2	8.75
SerumLIF	2	10.65
SerumLIF	2	9.89
SerumLIF	3	9.17
SerumLIF	3	8.02
SerumLIF	3	7.64
SerumLIF	3	13.78
SerumLIF	4	11.17
SerumLIF	4	10.01
SerumLIF	4	10.01
SerumLIF	4	10.39
SerumLIF	4	11.16
SerumLIF	4	10.39
SerumLIF	1	11.06
SerumLIF	1	9.92
SerumLIF	2	11.81
SerumLIF	2	11.05
SerumLIF	2	11.42
SerumLIF	2	11.42
SerumLIF	3	13.06
SerumLIF	3	10.74
SerumLIF	3	10.74
SerumLIF	3	9.96
SerumLIF	3	9.96
SerumLIF	3	10.73
SerumLIF	1	13.34
SerumLIF	1	15.24
SerumLIF	2	11.45
SerumLIF	2	14.51
SerumLIF	2	13.38
SerumLIF	2	16.45
SerumLIF	1	8.78
SerumLIF	1	8.4
SerumLIF	2	7.99
SerumLIF	2	11.04
SerumLIF	2	8.37
SerumLIF	2	9.13
SerumLIF	3	9.17
SerumLIF	3	10.32
SerumLIF	3	9.57
SerumLIF	3	9.94
SerumLIF	3	9.56
SerumLIF	3	10.33
SerumLIF	4	11.17
SerumLIF	4	10.4
SerumLIF	1	8.01
SerumLIF	1	9.16
SerumLIF	2	9.13
SerumLIF	2	8.37
SerumLIF	2	9.51
SerumLIF	2	8.37
SerumLIF	3	10.7
SerumLIF	3	8.02
SerumLIF	3	7.63
SerumLIF	3	7.63
SerumLIF	3	9.18
SerumLIF	3	7.65
SerumLIF	3	9.56
SerumLIF	3	9.17
SerumLIF	4	8.1
SerumLIF	4	8.48
SerumLIF	4	10.01
SerumLIF	4	10.01
SerumLIF	4	9.99
SerumLIF	4	9.22
SerumLIF	4	8.84
SerumLIF	4	10.77
SerumLIF	4	8.48
SerumLIF	4	9.24
SerumLIF	4	8.86
SerumLIF	4	9.63
SerumLIF	4	10.4
SerumLIF	4	10.4
SerumLIF	4	9.24
SerumLIF	1	8.39
SerumLIF	1	7.63
SerumLIF	2	7.99
SerumLIF	2	7.61
SerumLIF	2	7.22
SerumLIF	2	7.22
SerumLIF	3	7.25
SerumLIF	3	8.02
SerumLIF	3	8.78
SerumLIF	3	8.78
SerumLIF	3	8.39
SerumLIF	3	8.39
SerumLIF	3	10.69
SerumLIF	3	7.63
SerumLIF	4	8.06
SerumLIF	4	9.99
SerumLIF	4	9.23
SerumLIF	4	9.23
SerumLIF	4	9.62
SerumLIF	4	10.39
SerumLIF	4	11.16
SerumLIF	4	10.01
SerumLIF	4	8.83
SerumLIF	4	9.61
SerumLIF	4	10.38
SerumLIF	4	8.06
SerumLIF	4	9.63
SerumLIF	4	10.4
SerumLIF	4	9.6
SerumLIF	4	8.83
SerumLIF	1	9.92
SerumLIF	1	9.92
SerumLIF	2	11.05
SerumLIF	2	10.29
SerumLIF	2	11.43
SerumLIF	2	10.29
SerumLIF	3	16.14
SerumLIF	3	11.52
SerumLIF	3	13.44
SerumLIF	3	11.12
SerumLIF	3	13.07
SerumLIF	3	14.61
SerumLIF	3	11.89
SerumLIF	3	11.89
SerumLIF	1	12.18
SerumLIF	1	12.57
SerumLIF	2	9.14
SerumLIF	2	9.9
SerumLIF	2	9.52
SerumLIF	2	9.9
SerumLIF	3	13.38
SerumLIF	3	9.93
SerumLIF	3	11.85
SerumLIF	3	11.08
SerumLIF	3	9.17
SerumLIF	3	9.55
SerumLIF	3	10.32
SerumLIF	3	9.94
SerumLIF	4	11.17
SerumLIF	4	10.01
SerumLIF	4	10.02
SerumLIF	4	11.17
SerumLIF	4	11.17
SerumLIF	4	11.94
SerumLIF	4	10.02
SerumLIF	5	0
SerumLIF	1	12.58
SerumLIF	1	12.58
SerumLIF	2	13.72
SerumLIF	2	14.48
SerumLIF	3	11.53
SerumLIF	1	11.79
SerumLIF	1	9.51
SerumLIF	2	10.29
SerumLIF	2	8.77
SerumLIF	2	7.63
SerumLIF	2	8.77
SerumLIF	3	8.78
SerumLIF	3	10.31
SerumLIF	3	9.16
SerumLIF	3	8.39
SerumLIF	3	9.13
SerumLIF	3	9.51
SerumLIF	3	8.76
SerumLIF	3	9.52
SerumLIF	4	11.93
SerumLIF	4	11.93
SerumLIF	4	10.78
SerumLIF	4	11.14
SerumLIF	4	9.98
SerumLIF	4	9.59
SerumLIF	4	8.43
SerumLIF	4	10.34
SerumLIF	4	9.57
SerumLIF	4	10.72
SerumLIF	4	9.95
SerumLIF	4	9.95
SerumLIF	4	8.8
SerumLIF	4	9.19
SerumLIF	4	10.35
SerumLIF	1	16
SerumLIF	1	15.24
SerumLIF	2	13.73
SerumLIF	2	12.2
SerumLIF	2	14.87
SerumLIF	2	15.25
SerumLIF	3	14.62
SerumLIF	1	4.57
SerumLIF	1	3.42
SerumLIF	2	11.82
SerumLIF	2	11.82
SerumLIF	2	12.2
SerumLIF	2	10.68
SerumLIF	3	12.58
SerumLIF	3	14.12
SerumLIF	3	10.67
SerumLIF	3	9.91
SerumLIF	3	11.05
SerumLIF	3	9.52
SerumLIF	3	11.81
SerumLIF	3	13.33
SerumLIF	4	10.77
SerumLIF	4	11.15
SerumLIF	4	12.32
SerumLIF	4	11.52
SerumLIF	4	11.13
SerumLIF	4	10.74
SerumLIF	4	9.58
SerumLIF	4	10.74
SerumLIF	4	10.74
SerumLIF	4	10.34
SerumLIF	4	11.89
SerumLIF	4	11.12
SerumLIF	4	10.74
SerumLIF	4	12.68
SerumLIF	1	15.62
SerumLIF	1	13.72
SerumLIF	2	9.14
SerumLIF	2	9.9
SerumLIF	2	12.57
SerumLIF	2	13.71
SerumLIF	3	9.95
SerumLIF	3	8.8
SerumLIF	3	9.19
SerumLIF	3	8.8
SerumLIF	3	12.3
SerumLIF	4	9.26
SerumLIF	1	7.63
SerumLIF	1	8.01
SerumLIF	2	9.13
SerumLIF	2	10.67
SerumLIF	2	9.9
SerumLIF	2	8.37
SerumLIF	3	9.18
SerumLIF	3	8.42
SerumLIF	3	9.58
SerumLIF	3	11.89
SerumLIF	3	8.04
SerumLIF	3	8.04
SerumLIF	3	8.42
SerumLIF	3	7.65
SerumLIF	4	8.1
SerumLIF	4	9.25
SerumLIF	4	8.48
SerumLIF	4	8.48
SerumLIF	4	9.26
SerumLIF	4	9.25
SerumLIF	4	8.87
SerumLIF	4	8.86
SerumLIF	4	8.09
RA	1	9.53
RA	1	10.68
RA	2	13.73
RA	2	10.29
RA	2	11.06
RA	2	9.53
RA	3	8.85
RA	3	8.85
RA	3	10.36
RA	3	8.82
RA	3	13.47
RA	3	11.15
RA	3	10.36
RA	3	9.59
RA	1	10.27
RA	1	9.89
RA	2	9.91
RA	2	9.53
RA	2	8.39
RA	2	8.01
RA	3	17.97
RA	3	10.3
RA	3	12.6
RA	3	12.21
RA	3	10.67
RA	3	10.67
RA	3	8.38
RA	3	8.76
RA	4	11.93
RA	4	12.31
RA	4	10.01
RA	4	10.78
RA	4	10.01
RA	4	11.52
RA	4	11.52
RA	4	9.18
RA	4	8.8
RA	4	9.57
RA	4	8.42
RA	5	8.1
RA	5	7.33
RA	5	8.48
RA	5	7.71
RA	5	7.33
RA	5	7.33
RA	5	7.71
RA	5	7.71
RA	1	8.38
RA	1	9.54
RA	2	7.61
RA	2	11.04
RA	2	7.61
RA	2	7.23
RA	3	8.01
RA	3	7.63
RA	3	7.65
RA	3	6.88
RA	3	8.78
RA	3	7.25
RA	3	8.02
RA	3	7.25
RA	4	8.83
RA	4	10.38
RA	4	9.99
RA	4	8.45
RA	4	7.7
RA	4	8.09
RA	4	8.08
RA	4	7.3
RA	4	6.91
RA	4	7.29
RA	4	6.91
RA	4	7.29
RA	4	8.06
RA	4	7.68
RA	4	8.06
RA	1	8
RA	1	9.14
RA	2	8
RA	2	8.76
RA	2	7.99
RA	2	16.01
RA	3	8.01
RA	3	8.78
RA	3	9.93
RA	3	10.31
RA	3	8.02
RA	3	14.14
RA	3	9.59
RA	3	8.05
RA	4	7.66
RA	4	8.82
RA	4	8.05
RA	4	9.23
RA	4	8.45
RA	4	8.85
RA	4	8.46
RA	4	13.46
RA	4	8.49
RA	4	7.72
RA	4	6.56
RA	5	8.1
RA	5	7.33
RA	1	8.39
RA	1	8
RA	2	7.99
RA	2	7.61
RA	2	6.84
RA	2	7.99
RA	3	8.02
RA	3	8.02
RA	3	8.78
RA	3	8.4
RA	3	6.87
RA	3	6.49
RA	3	8.01
RA	3	8.01
RA	4	6.91
RA	4	7.29
RA	4	7.29
RA	4	7.29
RA	4	6.91
RA	4	6.53
RA	4	7.68
RA	4	7.29
RA	4	6.89
RA	4	6.89
RA	4	8.81
RA	4	8.81
RA	4	8.45
RA	4	7.68
RA	4	6.91
RA	5	6.56
RA	5	6.94
RA	5	7.33
RA	5	7.33
RA	1	8.4
RA	1	10.3
RA	2	8.75
RA	2	7.99
RA	2	8.38
RA	2	9.53
RA	3	11.48
RA	3	9.18
RA	1	8.76
RA	1	8.76
RA	2	8.39
RA	2	9.14
RA	2	9.91
RA	2	10.29
RA	3	11.84
RA	3	9.54
RA	4	9.63
RA	4	10.4
RA	4	10
RA	4	8.06
RA	1	8
RA	1	7.62
RA	2	8.01
RA	2	7.63
RA	2	6.86
RA	2	8.01
RA	3	7.62
RA	3	7.24
RA	3	6.85
RA	3	6.47
RA	3	6.47
RA	3	10.29
RA	3	8
RA	3	7.24
RA	4	7.27
RA	4	8.04
RA	4	8.04
RA	4	8.04
RA	4	9.18
RA	4	8.42
RA	4	13.42
RA	4	7.65
RA	4	7.65
RA	4	7.65
RA	4	8.43
RA	4	8.05
RA	4	7.27
RA	4	7.65
RA	4	9.19
RA	4	8.8
RA	5	6.94
RA	5	6.94
RA	5	7.33
RA	5	6.94
RA	5	8.1
RA	5	6.94
RA	5	7.71
RA	5	6.94
RA	5	7.33
RA	5	7.33
RA	5	7.71
RA	5	8.48
RA	5	8.1
RA	5	11.94
RA	5	9.24
RA	5	8.47
RA	5	8.09
RA	5	10.03
RA	5	8.48
RA	5	8.48
RA	1	15.24
RA	2	7.62
RA	2	15.27
RA	3	8.04
RA	3	8.8
RA	3	8.48
RA	4	9.25
RA	4	8.87
RA	1	8.78
RA	1	8.4
RA	2	7.61
RA	2	10.28
RA	2	9.52
RA	2	9.52
RA	3	9.94
RA	3	9.18
RA	3	9.96
RA	3	10.35
RA	3	9.57
RA	3	10.34
RA	3	7.65
RA	3	8.03
RA	4	9.64
RA	1	10.68
RA	1	9.53
RA	2	9.89
RA	2	9.51
RA	2	11.04
RA	2	10.28
RA	3	9.56
RA	3	9.94
RA	3	9.56
RA	3	9.18
RA	3	11.48
RA	3	8.8
RA	3	11.09
RA	3	9.56
RA	4	8.87
RA	4	9.25
RA	4	9.25
RA	4	7.71
RA	4	9.64
RA	4	8.48
RA	4	9.63
RA	4	8.88
RA	4	10.79
RA	4	9.63
RA	4	10.03
RA	1	8.76
RA	1	8.38
RA	2	6.48
RA	2	6.86
RA	2	8.01
RA	2	7.63
RA	3	9.91
RA	3	9.91
RA	3	11.82
RA	3	12.98
RA	3	8.77
RA	4	13.45
RA	4	10.4
RA	4	12.29
RA	1	8
RA	1	14.86
RA	2	9.15
RA	2	10.29
RA	3	8.78
RA	3	11.84
RA	3	9.93
RA	3	10.69
RA	4	14.23
RA	4	10.01
RA	4	9.63
RA	4	9.24
RA	4	9.24
RA	4	11.55
RA	4	11.17
RA	1	7.62
RA	1	8
RA	2	8.38
RA	2	8.38
RA	2	7.99
RA	2	7.61
RA	3	7.63
RA	3	8.02
RA	3	6.11
RA	3	6.87
RA	3	7.25
RA	3	8.02
RA	3	8.4
RA	3	8.78
RA	4	10.37
RA	4	6.89
RA	4	8.06
RA	4	9.99
RA	4	7.27
RA	4	8.04
RA	4	8.05
RA	4	8.43
RA	4	7.66
RA	4	8.05
RA	4	8.06
RA	4	7.29
RA	4	6.9
RA	4	6.51
RA	4	9.99
RA	5	7.71
RA	5	8.48
RA	5	8.1
RA	5	7.33
RA	5	7.33
RA	5	7.33
RA	1	9.89
RA	1	13.7
RA	2	10.28
RA	2	11.8
RA	3	9.94
RA	4	9.24
RA	4	9.63
RA	1	9.54
RA	1	8
RA	2	7.99
RA	2	7.99
RA	2	7.99
RA	2	10.28
RA	3	7.64
RA	3	7.64
RA	3	12.24
RA	3	9.55
RA	3	7.63
RA	3	7.63
RA	3	8.02
RA	3	9.56
RA	4	8.45
RA	4	11.16
RA	4	7.68
RA	4	7.29
RA	4	8.48
RA	4	6.89
RA	4	6.89
RA	4	6.89
RA	4	7.28
RA	4	7.69
RA	4	8.85
RA	4	6.54
RA	4	7.32
RA	5	6.56
RA	5	6.56
RA	5	6.94
RA	5	7.33
RA	5	8.1
RA	5	7.33
RA	1	8.01
RA	1	9.15
RA	2	7.23
RA	2	7.23
RA	2	7.62
RA	2	9.53
RA	3	7.26
RA	3	6.88
RA	3	7.65
RA	3	6.5
RA	3	8.03
RA	4	8.46
RA	4	8.46
RA	4	8.07
RA	4	7.69
RA	4	7.69
RA	4	12.32
RA	1	8
RA	1	9.54
RA	2	11.04
RA	2	8.37
RA	2	9.51
RA	2	11.81
RA	3	12.26
RA	3	13
RA	3	11.08
RA	3	11.87
RA	3	8.41
RA	4	8.86
RA	1	11.03
RA	1	11.41
RA	2	8
RA	2	8
RA	2	9.15
RA	2	7.24
RA	3	9.91
RA	3	8.77
RA	3	7.62
RA	3	7.62
RA	3	7.63
RA	3	8.01
RA	3	8.38
RA	3	8.38
RA	4	8.82
RA	4	7.27
RA	4	7.65
RA	4	8.42
RA	4	6.89
RA	4	7.27
RA	4	7.27
RA	4	6.89
RA	4	6.89
RA	4	7.28
RA	4	7.27
RA	4	7.27
RA	4	8.04
RA	5	7.71
RA	5	7.33
RA	5	7.72
RA	5	7.72
RA	5	7.71
RA	5	8.87
RA	5	8.1
RA	5	8.09
RA	5	6.94
RA	5	8.87
RA	5	8.48
RA	1	12.94
RA	1	11.03
RA	2	11.8
RA	2	11.04
RA	2	11.05
RA	2	9.53
RA	3	11.49
RA	3	9.56
RA	3	11.08
RA	3	13.76
RA	3	8.78
RA	3	9.93
RA	4	8.1
RA	4	13.85
RA	4	10.77
RA	1	7.61
RA	1	7.23
RA	2	8.39
RA	2	7.63
RA	2	7.25
RA	2	7.63
RA	3	8.77
RA	3	8.38
RA	3	7.62
RA	3	7.62
RA	3	9.52
RA	3	8.76
RA	4	9.19
RA	4	9.19
RA	4	8.42
RA	4	8.04
RA	4	8.41
RA	4	8.41
RA	4	8.41
RA	4	9.57
RA	4	7.65
RA	4	8.03
RA	5	7.72
RA	5	8.48
RA	5	7.33
RA	5	8.48
RA	5	9.25
RA	5	10.41
RA	5	10.02
RA	5	10.8
RA	5	6.17
RA	5	6.56
RA	5	6.17
RA	5	6.94
RA	1	12.2
RA	1	10.3
RA	2	19.87
RA	2	16.41
RA	2	11.04
RA	2	11.04
RA	3	11.88
RA	3	12.27
RA	3	12.66
RA	3	11.88
RA	1	8.78
RA	1	7.25
RA	2	7.61
RA	2	7.61
RA	2	7.23
RA	2	6.46
RA	3	8.41
RA	3	7.65
RA	3	10.71
RA	3	8.03
RA	3	7.63
RA	3	8.4
RA	3	8.01
RA	3	8.01
RA	4	8.09
RA	4	9.63
RA	4	8.47
RA	4	7.31
RA	4	8.47
RA	4	7.7
RA	4	9.22
RA	4	9.22
RA	4	6.91
RA	4	11.16
RA	4	8.06
RA	4	7.29
RA	4	7.68
RA	4	7.68
RA	5	6.94
RA	1	8.38
RA	1	8
RA	2	10.28
RA	2	8.76
RA	2	8
RA	2	8.38
RA	3	8.78
RA	3	10.69
RA	3	7.63
RA	3	8.4
RA	3	9.54
RA	3	8.02
RA	4	7.66
RA	4	7.66
RA	4	7.67
RA	4	8.05
RA	4	8.45
RA	4	9.22
RA	4	9.21
RA	1	9.53
RA	2	10.29
RA	2	9.14
RA	3	10.74
RA	3	9.19
RA	3	8.42
RA	1	7.98
RA	1	7.98
RA	2	8.78
RA	2	8.02
RA	2	8.78
RA	2	6.87
RA	3	6.47
RA	3	6.47
RA	3	6.85
RA	3	6.85
RA	3	6.85
RA	3	6.85
RA	3	8.75
RA	3	8.37
RA	4	6.87
RA	4	6.49
RA	4	7.25
RA	4	6.49
RA	4	7.25
RA	4	6.49
RA	4	6.49
RA	4	6.49
RA	4	6.87
RA	4	7.26
RA	4	6.49
RA	4	6.87
RA	4	7.64
RA	4	9.55
RA	4	8.02
RA	4	8.02
RA	5	6.52
RA	5	6.13
RA	5	6.9
RA	5	6.9
RA	5	6.52
RA	5	6.51
RA	5	6.13
RA	5	6.51
RA	5	6.91
RA	5	6.91
RA	5	6.52
RA	5	7.29
RA	5	8.45
RA	5	7.68
RA	5	6.93
RA	5	6.54
RA	5	6.53
RA	5	6.53
RA	5	8.07
RA	5	10.39
RA	6	6.17
RA	1	8.39
RA	1	9.15
RA	2	11.04
RA	2	10.27
RA	2	13.33
RA	3	10.71
RA	3	10.71
RA	3	7.27
RA	3	8.41
RA	3	7.27
RA	4	8.85
RA	4	7.31
RA	4	7.7
RA	4	7.32
RA	4	6.94
RA	4	6.94
RA	1	7.25
RA	1	6.86
RA	2	9.13
RA	2	7.22
RA	2	6.85
RA	2	6.85
RA	3	11.08
RA	3	6.87
RA	3	7.63
RA	3	8.39
RA	3	7.25
RA	3	7.63
RA	3	7.25
RA	3	7.25
RA	4	6.52
RA	4	5.75
RA	4	7.28
RA	4	7.28
RA	4	6.91
RA	4	6.52
RA	4	6.51
RA	4	6.51
RA	4	6.12
RA	4	6.12
RA	4	6.12
RA	4	5.74
RA	4	6.51
RA	4	6.12
RA	5	7.33
RA	5	6.56
RA	5	6.94
RA	5	6.17
RA	5	6.56
RA	5	6.17
RA	5	6.17
RA	5	6.18
RA	5	6.18
RA	5	6.94
RA	5	7.72
RA	5	6.17
RA	5	6.17
RA	5	5.79
RA	5	8.87
RA	5	5.01
RA	5	6.17
RA	5	6.56
RA	5	5.79
RA	5	6.17
RA	1	7.99
RA	1	8.37
RA	2	10.67
RA	2	8.39
RA	2	8.39
RA	2	9.91
RA	3	8.77
RA	3	8.39
RA	3	9.14
RA	3	8.76
RA	3	11.82
RA	3	9.53
RA	3	7.24
RA	3	7.62
RA	4	9.98
RA	4	11.52
RA	4	9.2
RA	4	11.13
RA	4	9.96
RA	4	9.19
RA	4	8.8
RA	4	8.06
RA	4	8.81
RA	4	8.81
RA	4	8.04
RA	4	7.27
RA	4	8.04
RA	4	8.04
RA	5	8.48
RA	5	8.87
RA	5	7.71
RA	5	7.33
RA	1	11.06
RA	1	11.44
RA	2	12.19
RA	2	12.19
RA	2	10.66
RA	2	11.42
RA	3	9.2
RA	3	9.97
RA	3	9.96
RA	3	8.8
RA	3	15.36
RA	3	8.04
RA	4	5.79
RA	4	7.72
RA	4	7.72
RA	4	7.72
RA	4	8.49
RA	4	8.1
RA	1	7.62
RA	1	8.39
RA	2	7.62
RA	2	8
RA	2	7.23
RA	2	7.61
RA	3	8.01
RA	3	7.63
RA	3	8.02
RA	3	6.49
RA	3	8.02
RA	3	7.63
RA	3	7.63
RA	3	7.25
RA	4	7.28
RA	4	7.66
RA	4	7.66
RA	4	7.28
RA	4	6.89
RA	4	8.05
RA	4	7.66
RA	4	7.27
RA	4	6.89
RA	4	6.13
RA	4	10.36
RA	4	7.66
RA	4	8.05
RA	4	7.28
RA	4	7.66
RA	5	6.94
RA	5	6.94
RA	5	6.56
RA	5	8.1
RA	5	6.17
RA	5	6.56
RA	5	6.56
RA	5	6.94
RA	5	6.56
RA	5	6.94
RA	5	7.33
RA	5	7.72
RA	5	8.49
RA	5	7.33
RA	5	6.56
RA	5	6.17
RA	5	6.17
RA	1	7.62
RA	1	8
RA	2	9.9
RA	2	10.66
RA	2	10.27
RA	3	11.47
RA	3	9.56
RA	3	9.94
RA	3	9.18
RA	3	8.03
RA	4	9.64
RA	4	9.25
RA	4	10.02
RA	1	12.18
RA	1	12.18
RA	2	10.67
RA	2	11.05
RA	2	10.29
RA	3	9.93
RA	3	10.31
RA	3	10.69
RA	3	11.84
RA	4	8.86
RA	4	11.94
RA	1	8.02
RA	1	8.02
RA	2	11.81
RA	2	8.75
RA	2	8.75
RA	3	13.02
RA	3	9.56
RA	4	8.48
RA	1	8.36
RA	1	8.74
RA	2	6.87
RA	2	6.87
RA	2	7.25
RA	2	7.25
RA	3	6.85
RA	3	5.7
RA	3	7.23
RA	3	6.47
RA	3	6.85
RA	3	7.23
RA	3	8.37
RA	3	9.52
RA	4	7.25
RA	4	7.63
RA	4	6.49
RA	4	8.78
RA	4	8.4
RA	4	9.55
RA	4	8.01
RA	4	10.69
RA	4	9.17
RA	4	10.32
RA	4	9.94
RA	4	8.79
RA	4	8.03
RA	4	9.57
RA	5	9.6
RA	5	9.22
RA	5	7.68
RA	5	7.27
RA	5	8.04
RA	5	7.29
RA	5	6.91
RA	5	6.92
RA	5	6.92
RA	5	9.63
RA	5	7.68
RA	5	8.84
RA	5	11.55
RA	5	8.86
RA	5	8.86
RA	5	8.1
RA	5	7.71
RA	5	9.25
RA	5	9.25
RA	5	8.09
RA	5	8.86
RA	5	9.25
RA	5	8.48
RA	5	8.87
RA	6	7.72
RA	6	8.1
RA	1	12.96
RA	2	15.7
RA	1	9.15
RA	1	7.62
RA	2	8.76
RA	2	8.38
RA	2	9.52
RA	2	8.38
RA	3	8.78
RA	3	8.78
RA	3	8.78
RA	3	9.54
RA	3	9.16
RA	3	9.54
RA	3	9.92
RA	3	9.92
RA	4	8.07
RA	4	8.07
RA	4	8.85
RA	4	9.62
RA	4	9.23
RA	4	10.39
RA	4	9.24
RA	4	10.39
RA	4	8.45
RA	4	8.45
RA	4	8.06
RA	4	8.06
RA	1	9.16
RA	1	8.4
RA	2	9.89
RA	2	14.86
RA	3	10.34
RA	3	9.19
RA	3	9.61
RA	3	9.61
RA	4	9.26
RA	4	8.1
RA	1	9.9
RA	1	10.66
RA	2	12.19
RA	2	21.75
RA	2	8
RA	2	8.38
RA	3	10.32
RA	3	10.32
RA	3	9.54
RA	3	10.31
RA	3	7.25
RA	3	8.78
RA	4	10.02
RA	4	10
RA	4	10.38
RA	4	10.39
RA	4	9.2
RA	4	8.43
RA	4	10.77
RA	4	10.38
RA	1	10.65
RA	1	9.51
RA	2	8.01
RA	2	7.63
RA	2	9.91
RA	2	14.86
RA	3	8
RA	3	7.24
RA	3	7.62
RA	3	8
RA	3	11.06
RA	3	11.06
RA	3	6.88
RA	3	6.49
RA	4	8.8
RA	4	8.42
RA	4	6.5
RA	4	7.27
RA	4	9.57
RA	4	8.42
RA	4	8.42
RA	4	8.8
RA	4	8.46
RA	4	7.29
RA	4	8.45
RA	5	9.24
RA	5	9.24
RA	5	8.48
RA	5	8.86
RA	5	10.02
RA	5	10.02
RA	5	9.25
RA	5	8.48
RA	5	7.71
RA	1	8.02
RA	1	8.78
RA	2	11.04
RA	2	10.27
RA	3	9.57
RA	1	9.15
RA	1	8
RA	2	11.04
RA	2	7.99
RA	2	7.99
RA	3	9.54
RA	3	10.69
RA	3	12.99
RA	1	7.23
RA	1	7.23
RA	2	6.49
RA	2	8.39
RA	2	7.25
RA	2	6.87
RA	3	7.61
RA	3	7.23
RA	3	8.38
RA	3	9.14
RA	3	7.61
RA	3	7.23
RA	3	6.47
RA	3	6.47
RA	4	6.87
RA	4	7.64
RA	4	6.11
RA	4	7.25
RA	4	7.65
RA	4	6.89
RA	4	6.89
RA	4	11.5
RA	4	6.88
RA	4	8.03
RA	4	9.56
RA	4	7.64
RA	4	8.02
RA	4	7.63
RA	4	6.49
RA	4	6.49
RA	5	6.91
RA	5	7.29
RA	5	7.3
RA	5	6.53
RA	5	6.89
RA	5	6.89
RA	5	7.68
RA	5	7.29
RA	5	8.1
RA	5	6.94
RA	5	7.31
RA	5	7.31
RA	5	7.68
RA	5	7.68
RA	5	6.92
RA	5	7.7
RA	5	7.32
RA	5	6.93
RA	5	7.3
RA	5	6.91
RA	5	7.29
RA	5	9.61
RA	5	6.91
RA	5	6.52
RA	5	7.28
RA	5	6.89
RA	5	6.89
RA	5	6.89
RA	6	6.94
RA	6	7.33
RA	6	6.56
RA	6	6.94
RA	6	6.94
RA	6	6.94
RA	6	7.33
RA	6	6.94
RA	6	6.94
RA	6	6.94
RA	1	7.63
RA	1	7.25
RA	2	8.37
RA	2	7.99
RA	2	7.61
RA	2	7.99
RA	3	7.26
RA	3	7.65
RA	3	8.03
RA	3	6.88
RA	3	7.64
RA	3	6.49
RA	3	8.03
RA	3	8.41
RA	4	7.7
RA	4	7.31
RA	4	8.47
RA	4	6.54
RA	4	6.93
RA	4	6.93
RA	4	6.53
RA	4	7.3
RA	4	8.08
RA	4	9.24
RA	4	7.29
RA	4	7.68
RA	4	9.63
RA	4	9.24
RA	4	8.86
RA	4	9.63
RA	1	8.38
RA	1	7.62
RA	2	8.37
RA	2	8.37
RA	2	7.99
RA	2	8.38
RA	3	7.63
RA	3	8.02
RA	3	6.49
RA	3	8.02
RA	3	6.49
RA	3	7.63
RA	3	7.25
RA	3	6.87
RA	4	7.29
RA	4	8.84
RA	4	7.68
RA	4	7.28
RA	4	6.51
RA	4	6.14
RA	4	6.91
RA	4	6.89
RA	4	6.51
RA	4	6.89
RA	4	6.89
RA	4	7.67
RA	4	7.28
RA	4	6.89
RA	4	7.28
RA	5	7.72
RA	5	6.18
RA	5	7.72
RA	5	8.49
RA	5	6.17
RA	5	6.56
RA	5	6.56
RA	5	6.17
RA	5	7.71
RA	5	6.94
RA	5	6.17
RA	5	6.17
RA	5	6.17
RA	5	6.17
RA	5	6.94
RA	5	6.56
RA	5	7.33
RA	5	7.72
RA	5	7.72
RA	5	7.33
SerumLIF	1	8.45
SerumLIF	1	8.87
SerumLIF	2	9.29
SerumLIF	2	9.29
SerumLIF	2	8.45
SerumLIF	2	8.87
SerumLIF	3	10.68
SerumLIF	3	8.89
SerumLIF	3	8.89
SerumLIF	3	8.89
SerumLIF	3	10.64
SerumLIF	3	11.52
SerumLIF	3	10.68
SerumLIF	1	9.29
SerumLIF	1	9.72
SerumLIF	2	9.71
SerumLIF	2	8.02
SerumLIF	2	9.29
SerumLIF	2	8.44
SerumLIF	3	9.73
SerumLIF	3	10.17
SerumLIF	3	8.04
SerumLIF	3	8.89
SerumLIF	3	9.31
SerumLIF	3	8.46
SerumLIF	3	8.89
SerumLIF	3	9.31
SerumLIF	1	11.81
SerumLIF	1	10.96
SerumLIF	2	14.37
SerumLIF	2	13.52
SerumLIF	2	11.41
SerumLIF	2	10.99
SerumLIF	3	10.68
SerumLIF	3	10.68
SerumLIF	3	10.61
SerumLIF	3	13.22
SerumLIF	3	10.15
SerumLIF	1	8.84
SerumLIF	1	8.84
SerumLIF	2	8.03
SerumLIF	2	8.88
SerumLIF	2	8.46
SerumLIF	2	10.15
SerumLIF	3	9.29
SerumLIF	3	8.44
SerumLIF	3	8.02
SerumLIF	3	7.6
SerumLIF	3	9.71
SerumLIF	3	9.29
SerumLIF	3	12.68
SerumLIF	3	10.99
SerumLIF	4	9.37
SerumLIF	4	10.26
SerumLIF	4	11.53
SerumLIF	4	10.26
SerumLIF	4	11.95
SerumLIF	4	10.22
SerumLIF	4	11.1
SerumLIF	4	8.99
SerumLIF	4	10.26
SerumLIF	4	11.1
SerumLIF	4	10.68
SerumLIF	1	9.27
SerumLIF	1	12.66
SerumLIF	2	15.22
SerumLIF	2	10.98
SerumLIF	2	14.79
SerumLIF	2	13.1
SerumLIF	1	11.4
SerumLIF	2	13.52
SerumLIF	1	16.04
SerumLIF	1	10.96
SerumLIF	2	10.98
SerumLIF	2	11.83
SerumLIF	2	10.14
SerumLIF	2	8.88
SerumLIF	3	9.83
SerumLIF	3	10.26
SerumLIF	3	8.89
SerumLIF	3	9.31
SerumLIF	3	9.73
SerumLIF	4	9.42
SerumLIF	4	10.26
SerumLIF	4	9.41
SerumLIF	4	8.99
SerumLIF	1	9.69
SerumLIF	1	9.69
SerumLIF	2	9.72
SerumLIF	2	9.72
SerumLIF	2	9.72
SerumLIF	2	9.3
SerumLIF	3	12.26
SerumLIF	3	12.26
SerumLIF	3	13.53
SerumLIF	3	18.71
SerumLIF	3	11.41
SerumLIF	3	10.14
SerumLIF	3	10.14
SerumLIF	3	10.99
SerumLIF	4	11.96
SerumLIF	4	10.68
SerumLIF	4	10.26
SerumLIF	1	11.38
SerumLIF	1	10.11
SerumLIF	2	10.56
SerumLIF	2	9.72
SerumLIF	2	8.88
SerumLIF	2	8.88
SerumLIF	3	10.16
SerumLIF	3	10.58
SerumLIF	3	10.58
SerumLIF	3	9.31
SerumLIF	3	11
SerumLIF	3	11.85
SerumLIF	3	10.57
SerumLIF	3	9.73
SerumLIF	4	8.99
SerumLIF	4	9.84
SerumLIF	4	10.69
SerumLIF	4	10.26
SerumLIF	1	10.52
SerumLIF	1	10.52
SerumLIF	2	8.88
SerumLIF	2	10.57
SerumLIF	2	9.72
SerumLIF	2	8.46
SerumLIF	3	10.56
SerumLIF	3	8.87
SerumLIF	3	10.99
SerumLIF	3	11.84
SerumLIF	3	15.64
SerumLIF	3	13.53
SerumLIF	3	10.56
SerumLIF	3	10.98
SerumLIF	4	10.68
SerumLIF	4	9.41
SerumLIF	4	10.68
SerumLIF	4	10.68
SerumLIF	4	10.26
SerumLIF	4	12.38
SerumLIF	1	14.32
SerumLIF	2	9.72
SerumLIF	2	10.99
SerumLIF	3	13.18
SerumLIF	3	15.34
SerumLIF	3	13.64
SerumLIF	3	12.37
SerumLIF	1	13.05
SerumLIF	1	13.89
SerumLIF	2	13.95
SerumLIF	2	13.1
SerumLIF	2	12.25
SerumLIF	2	10.14
SerumLIF	3	13.64
SerumLIF	3	12.79
SerumLIF	3	14.91
SerumLIF	3	14.91
SerumLIF	3	13.22
SerumLIF	3	11.46
SerumLIF	3	11.43
SerumLIF	3	11.43
SerumLIF	1	10.99
SerumLIF	1	10.15
SerumLIF	2	9.72
SerumLIF	2	11.83
SerumLIF	2	9.29
SerumLIF	2	8.87
SerumLIF	3	11.96
SerumLIF	3	10.26
SerumLIF	3	9.41
SerumLIF	3	9.83
SerumLIF	3	9.41
SerumLIF	1	11.78
SerumLIF	1	11.78
SerumLIF	2	11.41
SerumLIF	2	9.73
SerumLIF	2	9.3
SerumLIF	2	9.73
SerumLIF	3	10.15
SerumLIF	3	9.72
SerumLIF	3	13.1
SerumLIF	3	11.41
SerumLIF	3	9.71
SerumLIF	3	10.98
SerumLIF	3	9.72
SerumLIF	3	10.14
SerumLIF	4	8.99
SerumLIF	4	8.56
SerumLIF	4	9.41
SerumLIF	4	9.84
SerumLIF	4	9.84
SerumLIF	4	8.99
SerumLIF	4	9.83
SerumLIF	4	11.11
SerumLIF	4	9.83
SerumLIF	4	8.57
SerumLIF	4	8.14
SerumLIF	4	11.11
SerumLIF	4	10.26
SerumLIF	1	11.78
SerumLIF	1	11.78
SerumLIF	2	8.46
SerumLIF	2	8.46
SerumLIF	2	8.88
SerumLIF	2	8.46
SerumLIF	3	8.87
SerumLIF	3	7.6
SerumLIF	3	9.29
SerumLIF	3	9.29
SerumLIF	3	8.02
SerumLIF	3	8.02
SerumLIF	3	7.6
SerumLIF	3	8.02
SerumLIF	4	8.06
SerumLIF	4	9.41
SerumLIF	4	8.04
SerumLIF	4	8.89
SerumLIF	4	9.83
SerumLIF	4	9.41
SerumLIF	4	9.41
SerumLIF	4	9.83
SerumLIF	4	8.04
SerumLIF	4	8.92
SerumLIF	4	8.48
SerumLIF	4	8.04
SerumLIF	4	8.89
SerumLIF	4	8.89
SerumLIF	4	8.47
SerumLIF	4	8.47
SerumLIF	1	10.1
SerumLIF	1	10.1
SerumLIF	2	10.57
SerumLIF	2	10.15
SerumLIF	2	10.57
SerumLIF	2	10.15
SerumLIF	3	8.88
SerumLIF	3	10.57
SerumLIF	3	12.26
SerumLIF	3	10.99
SerumLIF	3	11.42
SerumLIF	3	12.27
SerumLIF	3	12.69
SerumLIF	3	10.57
SerumLIF	4	8.99
SerumLIF	4	9.84
SerumLIF	4	8.56
SerumLIF	4	8.56
SerumLIF	4	9.84
SerumLIF	4	8.99
SerumLIF	4	9.84
SerumLIF	1	9.72
SerumLIF	1	12.25
SerumLIF	2	10.56
SerumLIF	2	9.71
SerumLIF	2	8.44
SerumLIF	2	8.44
SerumLIF	3	12.37
SerumLIF	3	13.64
SerumLIF	3	11.52
SerumLIF	3	9.35
SerumLIF	3	8.9
SerumLIF	3	9.35
SerumLIF	3	8.47
SerumLIF	1	8.44
SerumLIF	1	10.56
SerumLIF	2	8.44
SerumLIF	2	7.6
SerumLIF	2	10.14
SerumLIF	2	9.29
SerumLIF	3	8.04
SerumLIF	3	8.46
SerumLIF	3	8.88
SerumLIF	3	8.03
SerumLIF	3	8.47
SerumLIF	3	8.47
SerumLIF	3	8.89
SerumLIF	3	9.75
SerumLIF	4	8.56
SerumLIF	4	9.84
SerumLIF	4	9.84
SerumLIF	4	8.57
SerumLIF	4	8.56
SerumLIF	4	7.72
SerumLIF	4	9.41
SerumLIF	4	8.99
SerumLIF	1	8.01
SerumLIF	1	10.56
SerumLIF	2	10.99
SerumLIF	2	7.61
SerumLIF	2	10.56
SerumLIF	2	8.86
SerumLIF	3	9.31
SerumLIF	3	9.31
SerumLIF	3	9.72
SerumLIF	3	7.61
SerumLIF	3	11.95
SerumLIF	3	11.95
SerumLIF	3	9.31
SerumLIF	3	8.89
SerumLIF	4	10.68
SerumLIF	4	10.26
SerumLIF	4	9.83
SerumLIF	4	8.99
SerumLIF	1	10.95
SerumLIF	1	11.37
SerumLIF	2	13.94
SerumLIF	2	10.56
SerumLIF	2	10.56
SerumLIF	2	8.88
SerumLIF	3	9.74
SerumLIF	3	11.85
SerumLIF	3	12.27
SerumLIF	3	10.15
SerumLIF	3	9.31
SerumLIF	3	10.99
SerumLIF	1	10.11
SerumLIF	1	10.53
SerumLIF	2	11.83
SerumLIF	2	13.52
SerumLIF	2	10.14
SerumLIF	2	10.57
SerumLIF	3	10.16
SerumLIF	3	13.16
SerumLIF	3	9.74
SerumLIF	3	13.64
SerumLIF	3	11.42
SerumLIF	3	11.85
SerumLIF	3	12.69
SerumLIF	3	12.27
SerumLIF	1	10.96
SerumLIF	1	11.38
SerumLIF	2	13.1
SerumLIF	2	11.83
SerumLIF	2	10.14
SerumLIF	2	10.14
SerumLIF	3	13.22
SerumLIF	3	12.37
SerumLIF	3	12.33
SerumLIF	3	15.76
SerumLIF	3	11.43
SerumLIF	3	15.76
SerumLIF	3	11.43
SerumLIF	3	11.85
SerumLIF	1	10.94
SerumLIF	1	10.94
SerumLIF	2	10.15
SerumLIF	2	9.72
SerumLIF	2	8.88
SerumLIF	2	8.88
SerumLIF	3	15.22
SerumLIF	3	11.41
SerumLIF	3	11.83
SerumLIF	3	11.41
SerumLIF	3	10.98
SerumLIF	3	10.14
SerumLIF	3	10.56
SerumLIF	1	9.7
SerumLIF	1	9.28
SerumLIF	2	7.61
SerumLIF	2	9.3
SerumLIF	2	8.87
SerumLIF	2	8.45
SerumLIF	3	9.3
SerumLIF	3	9.73
SerumLIF	3	9.74
SerumLIF	3	9.31
SerumLIF	3	10.15
SerumLIF	3	9.73
SerumLIF	3	9.31
SerumLIF	3	9.73
SerumLIF	4	8.99
SerumLIF	4	10.68
SerumLIF	4	9.84
SerumLIF	4	10.26
SerumLIF	1	11.79
SerumLIF	1	10.95
SerumLIF	2	10.99
SerumLIF	2	9.3
SerumLIF	2	9.3
SerumLIF	2	10.14
SerumLIF	3	11.85
SerumLIF	3	11.85
SerumLIF	3	15.26
SerumLIF	3	12.69
SerumLIF	3	12.26
SerumLIF	3	10.99
SerumLIF	3	10.99
SerumLIF	3	11.84
SerumLIF	4	10.69
SerumLIF	1	9.26
SerumLIF	1	9.69
SerumLIF	2	9.72
SerumLIF	2	9.3
SerumLIF	2	10.14
SerumLIF	2	9.3
SerumLIF	3	11.83
SerumLIF	3	8.87
SerumLIF	3	11.41
SerumLIF	3	11.41
SerumLIF	3	9.3
SerumLIF	3	9.72
SerumLIF	3	9.3
SerumLIF	3	8.45
SerumLIF	4	11.1
SerumLIF	4	9.41
SerumLIF	4	10.26
SerumLIF	4	11.96
SerumLIF	4	11.11
SerumLIF	4	10.68
SerumLIF	4	10.68
SerumLIF	4	11.95
SerumLIF	4	11.53
SerumLIF	4	11.1
SerumLIF	1	10.98
SerumLIF	1	10.55
SerumLIF	2	11.83
SerumLIF	2	10.98
SerumLIF	2	10.14
SerumLIF	2	10.56
SerumLIF	3	13.22
SerumLIF	3	12.37
SerumLIF	3	11.52
SerumLIF	3	10.61
SerumLIF	3	11.95
SerumLIF	3	13.64
SerumLIF	1	6.74
SerumLIF	1	5.05
SerumLIF	2	8.87
SerumLIF	2	8.45
SerumLIF	2	9.29
SerumLIF	2	9.29
SerumLIF	3	9.72
SerumLIF	3	10.98
SerumLIF	3	10.56
SerumLIF	3	10.56
SerumLIF	3	9.29
SerumLIF	3	10.56
SerumLIF	3	9.71
SerumLIF	3	9.29
SerumLIF	4	11.95
SerumLIF	4	10.22
SerumLIF	4	12.8
SerumLIF	4	9.83
SerumLIF	4	9.35
SerumLIF	4	10.26
SerumLIF	4	11.1
SerumLIF	4	11.95
SerumLIF	4	12.79
SerumLIF	4	10.16
SerumLIF	4	12.79
SerumLIF	4	12.37
SerumLIF	4	10.15
SerumLIF	4	11.04
SerumLIF	4	10.16
SerumLIF	4	10.58
SerumLIF	1	11.4
SerumLIF	1	10.55
SerumLIF	2	9.72
SerumLIF	2	11.4
SerumLIF	2	10.14
SerumLIF	3	14.91
SerumLIF	1	8.43
SerumLIF	1	8.43
SerumLIF	2	8.45
SerumLIF	2	7.19
SerumLIF	2	7.19
SerumLIF	2	8.03
SerumLIF	3	8.03
SerumLIF	3	9.73
SerumLIF	3	8.45
SerumLIF	3	9.3
SerumLIF	3	9.3
SerumLIF	3	8.45
SerumLIF	3	8.88
SerumLIF	3	7.61
SerumLIF	4	10.68
SerumLIF	4	9.84
SerumLIF	4	10.26
SerumLIF	4	11.53
SerumLIF	4	9.84
SerumLIF	4	10.26
SerumLIF	4	10.26
SerumLIF	4	10.68
SerumLIF	4	11.11
SerumLIF	4	9.83
SerumLIF	4	10.26
SerumLIF	1	7.58
SerumLIF	1	8.43
SerumLIF	2	8.04
SerumLIF	2	7.62
SerumLIF	2	7.61
SerumLIF	2	8.04
SerumLIF	3	9.72
SerumLIF	3	10.14
SerumLIF	3	9.29
SerumLIF	3	8.87
SerumLIF	3	7.6
SerumLIF	3	9.72
SerumLIF	3	9.3
SerumLIF	3	10.14
SerumLIF	4	9.83
SerumLIF	4	8.99
SerumLIF	4	9.84
SerumLIF	4	9.84
SerumLIF	4	10.26
SerumLIF	4	10.26
SerumLIF	4	10.26
SerumLIF	4	10.26
SerumLIF	4	10.68
SerumLIF	4	9.83
SerumLIF	4	9.41
SerumLIF	4	10.26
SerumLIF	4	8.99
SerumLIF	4	8.56
SerumLIF	4	9.84
SerumLIF	4	9.41
SerumLIF	5	2.54
SerumLIF	1	10.11
SerumLIF	1	9.69
SerumLIF	2	9.3
SerumLIF	2	8.45
SerumLIF	2	9.72
SerumLIF	2	9.72
SerumLIF	3	9.31
SerumLIF	3	9.31
SerumLIF	3	9.72
SerumLIF	3	9.72
SerumLIF	3	11.85
SerumLIF	3	8.46
SerumLIF	3	11.85
SerumLIF	3	11.85
SerumLIF	4	8.56
SerumLIF	4	8.99
SerumLIF	4	9.84
SerumLIF	4	8.56
SerumLIF	4	8.99
SerumLIF	4	10.68
SerumLIF	4	11.11
SerumLIF	4	9.84
SerumLIF	4	10.26
SerumLIF	4	9.84
RA	1	8.44
RA	1	9.72
RA	2	8.02
RA	2	8.86
RA	2	8.87
RA	2	8.44
RA	3	10.58
RA	3	8.89
RA	3	8.46
RA	3	7.19
RA	3	6.77
RA	3	7.62
RA	3	7.19
RA	4	7.29
RA	4	7.72
RA	4	8.14
RA	4	8.57
RA	4	8.57
RA	4	6.45
RA	4	6.87
RA	4	8.57
RA	4	7.3
RA	4	7.72
RA	1	8.87
RA	1	11.41
RA	2	9.28
RA	2	8.02
RA	2	10.56
RA	2	10.56
RA	3	10.58
RA	3	10.58
RA	3	12.72
RA	3	9.74
RA	3	8.09
RA	3	9.41
RA	3	9.83
RA	3	10.26
RA	1	7.59
RA	1	8.44
RA	2	8.03
RA	2	8.45
RA	2	9.3
RA	2	8.45
RA	3	8.88
RA	3	8.88
RA	3	8.45
RA	3	8.45
RA	3	8.46
RA	3	9.31
RA	4	9.41
[truncated: 432 more rows]

## Sheet: Fig.2F
Sox1-	Sox1+
9.53361	10.6747
10.6758	8.3775
13.7325	11.5236
10.2922	11.5236
11.0583	9.18444
9.53222	8.80083
8.85083	8.42056
8.85083	8.10083
10.3578	7.33111
8.81639	8.48417
13.4664	7.71444
11.1547	7.71444
10.3633	7.71444
9.59028	7.27083
10.2681	8.0475
9.8875	7.65444
9.90833	9.1875
9.52972	6.94333
8.38806	6.94333
8.00944	8.48417
17.9747	8.48417
10.2981	8.00611
12.5967	12.9786
12.2114	10.3981
10.6747	7.32917
8.7625	7.26722
11.9258	8.10306
12.3089	6.93944
10.0106	12.9444
10.7756	11.0342
10.0086	11.8042
9.57028	11.0411
7.32861	11.0519
7.32861	9.525
8.385	11.4869
9.535	9.56056
7.60722	11.0817
11.0358	13.7647
7.60667	8.77694
7.22694	9.92972
8.01167	8.09694
7.63222	13.85
7.6475	10.7678
6.8825	6.55528
8.78472	6.93944
7.25306	5.78667
8.01639	9.25278
7.25	12.1756
8.83167	10.6686
10.38	11.0506
9.98722	9.92917
8.44528	10.3108
7.7025	11.8436
8.08722	8.85667
8.08111	11.9364
7.30278	7.25222
6.91472	6.84778
7.29306	8.37
6.90667	9.515
7.2925	8.77639
8.06167	8.01222
7.67667	9.17056
8.0625	10.3206
7.99611	8.03333
9.145	9.56972
8.0025	7.29306
8.76111	6.90833
7.99278	7.67972
16.0089	8.83667
8.01056	8.85667
8.77556	8.85667
9.92972	8.09556
10.3094	7.70861
8.015	9.25028
14.1431	8.85667
9.59389	9.25278
8.0525	8.48083
7.65806	8.87167
8.82472	7.71556
8.0525	9.23667
9.23028	9.18528
8.45472	9.25528
8.84833	8.09917
8.46028	8.42028
13.4631	6.88083
8.48556	7.69778
7.71639	8.47111
6.55806	6.53
8.09972	7.30306
7.33389	6.17056
8.39139	8.86306
8.00417	8.88722
7.99083	8.46167
7.60889	8.1425
6.845	7.71722
7.99	9.73583
8.01639	7.21917
8.01639	7.71889
8.7825	6.82556
8.39611	7.1875
6.86944	8.98722
6.4875	8.01389
8.0125	8.01389
8.0125	10.9819
6.90667	8.45333
7.2925	8.03139
7.2925	8.87528
7.2925	11.4272
6.91278	10.1481
6.52694	9.72278
7.67667	9.30444
7.2925	10.1494
6.89083	8.14167
6.89083	8.565
8.81167	9.83639
8.81167	8.565
8.44806	9.41389
7.67889	9.83972
6.90667	9.41389
6.56389	9.83972
6.94361
7.32667
7.32917
8.39722
10.2978
8.74861
7.98778
8.3775
9.52611
11.4775
9.17694
8.7575
8.7575
8.38611
9.14472
9.90694
10.2897
11.8417
9.54333
9.62722
10.4003
9.99778
8.06167
7.99722
7.6175
8.00611
7.62556
6.86444
8.00667
7.62472
7.24139
6.85472
6.47361
6.47028
10.2922
8.00333
7.23972
8.03806
8.03722
8.03722
9.18444
8.41722
13.4233
7.6525
7.6475
7.6475
8.43167
7.27083
8.80417
7.33111
6.94333
8.09972
6.94361
7.71444
6.94333
7.33111
7.32722
7.71028
8.47944
8.09556
11.9392
9.24361
8.47056
8.08583
10.0283
15.24
7.62028
15.2689
8.03694
8.80417
8.48028
9.2525
8.86778
8.77528
8.39583
7.60778
10.2811
9.515
9.515
9.94278
9.17944
9.96056
10.3453
9.56944
10.3356
7.6525
8.03361
9.63556
10.6767
9.52611
9.89167
9.51194
11.0411
10.2806
9.56056
9.94306
9.56028
9.17667
11.4797
8.79583
11.0897
9.55639
8.86778
9.25139
9.25139
7.70806
9.63556
8.47667
9.63139
8.87861
10.7861
9.63139
10.0283
8.7575
8.37639
6.48306
6.86278
7.62556
9.9125
9.9125
11.8225
8.76833
13.4517
12.2886
7.99667
14.8622
9.1475
10.2858
8.77528
11.8358
9.92694
10.6942
14.2278
10.0106
9.62667
9.23611
9.23611
11.5511
11.1667
7.62028
8.00333
8.37556
8.37556
7.99278
7.61306
7.63361
8.015
6.10528
6.86861
7.25111
8.015
8.3975
8.77694
10.3667
6.89417
8.05944
9.98722
7.27222
8.03917
8.0475
8.43194
7.665
8.04944
8.05944
7.28861
6.90417
6.51472
9.99167
7.71444
8.48417
8.10306
7.32917
7.32861
9.89028
13.7028
10.2822
11.8047
9.93722
9.24361
9.63139
9.53556
8.00333
7.98889
7.98889
7.99278
10.2806
7.63667
7.63667
12.2353
9.55194
7.63361
7.63361
8.02278
9.55639
8.44972
11.1556
7.67667
7.29278
8.48417
6.89417
6.89417
6.89417
7.28361
7.6875
8.85083
6.54278
7.31889
6.55889
6.55889
6.94417
7.32861
8.1
7.32917
8.01139
9.15
7.22833
7.22833
7.61611
9.52889
7.26222
6.88028
7.6475
6.50056
8.03361
8.46306
8.46306
8.07278
7.69278
7.69278
12.3158
8.00417
9.53639
11.0364
8.37222
9.51194
11.8056
12.2558
12.9986
11.0817
11.8714
8.41444
8.8625
11.0303
11.4119
8.00417
8.00417
9.1475
7.24472
9.91278
8.76694
7.62028
7.62028
7.62889
8.01028
8.38278
8.38278
8.82028
7.27222
7.65083
8.42056
6.88722
7.26833
7.27444
6.89083
6.89194
7.27528
7.26722
8.03694
7.71306
7.32556
7.71639
7.71639
7.71444
8.86917
8.09389
8.86917
8.48417
7.61333
7.23278
8.38722
7.62833
7.24972
7.62944
8.76639
8.38278
7.61528
7.61528
9.52139
8.75611
9.19333
9.19333
8.42056
8.03694
8.41472
8.41472
8.41472
9.56694
7.64861
8.03111
7.71639
8.48417
7.32667
8.48
9.25306
10.4089
10.0225
10.7981
6.1675
6.16917
12.1989
10.2992
19.8656
16.4086
11.0417
11.0417
11.885
12.27
12.6581
11.885
8.775
7.25333
7.60806
7.60806
7.22694
6.46222
8.41278
7.6475
10.7128
8.02944
7.63278
8.40278
8.01167
8.01167
8.08722
9.62722
8.46889
7.30556
8.47028
7.69778
9.22083
9.22083
6.91306
11.1597
8.06278
7.29028
7.67667
7.67667
6.94472
8.38139
7.99944
10.2822
8.75806
7.99944
8.37889
8.77806
10.6933
7.63083
8.39583
9.54333
8.01611
7.65806
7.65806
7.66806
8.0525
8.44972
9.22167
9.20889
9.53472
10.2908
9.1425
10.7403
9.18667
8.42056
7.98389
7.98389
8.77833
8.01778
8.77833
6.8725
6.46722
6.46722
6.84778
6.84778
6.84694
6.84694
8.75
8.37028
6.87028
6.49083
7.25306
6.49083
7.25
6.48917
6.48917
6.48917
6.87194
7.25556
6.48917
6.87194
7.64194
9.55417
8.02306
8.02306
6.52139
6.13194
6.90417
6.90417
6.52222
6.51472
6.13194
6.51139
6.90583
6.90583
6.52222
7.29306
8.45472
7.68194
6.92639
6.53917
6.52694
6.52694
8.07
10.3883
6.17222
8.38611
9.15389
11.0411
10.2725
13.3311
10.7142
10.7142
7.26528
8.41361
7.27222
8.85361
7.30556
7.70361
7.31889
6.94361
6.94361
7.24583
6.865
9.13167
7.225
6.85278
6.85278
11.0844
6.87194
7.63361
8.39444
7.24944
7.63083
7.24944
7.24944
6.52222
5.74833
7.28361
7.28361
6.90583
6.52139
6.50722
6.50722
6.12472
6.12472
6.12111
5.73861
6.50722
6.12111
7.33111
6.55972
6.94417
6.17111
6.55972
6.17444
6.17444
6.17528
6.17528
6.94417
7.71556
6.17028
6.17028
5.78556
8.86778
5.00583
6.16917
6.55528
5.78556
6.16917
7.98833
8.36944
10.67
8.39
8.38806
9.91083
8.77194
8.38944
9.14306
8.7625
11.8178
9.52889
7.24167
7.625
9.97528
11.5236
9.20278
11.1306
9.96056
9.18722
8.80389
8.06278
8.81111
8.81111
8.03722
7.26722
8.03778
8.03778
8.48444
8.86917
7.71083
7.32694
11.06
11.4394
12.1883
12.1883
10.6606
11.4244
9.19583
9.96667
9.95917
8.80389
15.3644
8.03778
7.71556
7.71639
7.71639
8.48583
8.10111
7.62028
8.38611
7.61611
7.99583
7.2325
7.61222
8.01306
7.63056
8.01583
6.4875
8.01583
7.63333
7.63361
7.25111
7.27556
7.66472
7.65806
7.27528
6.89417
8.05306
7.65583
7.2725
6.89417
6.12806
10.3633
7.66472
8.05306
7.27556
7.66472
6.94444
6.94444
6.55972
8.10028
6.17139
6.56056
6.56056
6.94444
6.55917
6.94472
7.33111
7.71639
8.48583
7.32917
6.55917
6.17444
6.17444
7.62389
8.00417
9.9
10.6606
10.2728
11.4731
9.56
9.9425
9.17861
8.02861
9.63778
10.0233
12.1756
10.2853
10.6933
8.01778
8.01778
11.8053
8.74861
8.74861
13.0217
9.56
8.48083
8.36361
8.74361
6.87472
6.87472
7.25222
6.84778
5.70028
7.2275
6.46556
7.22806
7.24917
7.6325
6.48611
8.40194
9.55083
10.6942
9.93972
8.78972
9.60472
9.22
7.67972
7.27444
8.04
6.91528
6.91528
9.62722
11.5542
9.25028
8.08639
8.10056
12.9556
15.6992
9.1475
7.61583
8.75972
8.3775
9.52361
8.38083
8.78222
8.78222
8.78194
9.54389
9.16417
9.54417
9.92306
9.92306
8.07306
8.07028
8.85139
9.62167
9.23
10.3889
10.3939
8.45028
8.45028
8.06222
8.06222
9.1575
8.39583
9.89417
14.8625
10.3353
9.60972
9.60972
9.89583
10.6597
12.1928
21.7508
7.99917
8.37861
10.3239
10.3239
9.54
10.3094
7.25111
8.77611
10.0233
9.99611
10.385
10.3889
9.20222
8.43139
10.7681
10.3792
10.6494
9.50639
8.00694
7.62583
9.91083
14.8592
8.00167
7.23528
7.615
7.99667
11.0589
11.0589
6.88111
6.49472
8.80444
6.50167
7.27028
9.56944
8.41583
8.41667
8.80056
8.455
7.29306
8.45028
9.24361
9.24361
8.47722
8.86083
10.0233
10.0233
9.25306
8.48417
7.71417
8.01556
8.77722
11.0361
10.2744
9.56722
9.15444
8.00417
11.0361
7.98944
7.98944
9.54444
10.6942
12.9942
7.22611
7.22611
6.49111
8.39056
7.25194
6.87083
7.6075
7.22722
8.375
9.14167
7.60917
7.22833
6.46667
6.46667
6.87194
7.64167
6.10889
7.2525
7.65194
6.88556
6.88639
11.5008
6.88111
8.02833
9.55861
7.64056
8.01611
7.63278
6.48917
6.48917
6.90806
7.29306
7.2975
6.52694
6.89417
6.89417
7.67944
7.29306
8.09556
6.93833
7.31222
7.31222
7.6825
7.6825
6.92167
7.69556
7.32
6.93139
7.29972
6.91472
7.29306
9.61
6.90806
6.52194
7.28333
6.89417
6.89417
6.89417
6.945
7.32889
6.55861
6.945
6.94361
6.94361
7.32889
6.94417
6.94417
6.94417
7.63056
7.25194
8.37083
7.98944
7.60917
7.98889
7.26361
7.64722
8.03056
7.64361
6.49472
8.02833
8.41194
7.31194
6.53722
6.92639
6.92639
8.07694
9.23556
7.29306
7.67722
9.6275
9.24361
8.85806
9.62583
8.38389
7.62056
8.37194
8.37194
7.99278
8.37667
7.63278
8.01611
6.48917
8.01611
6.48556
7.63222
7.25111
6.86861
7.29306
8.83667
7.67722
7.28333
6.51167
6.13556
6.90667
6.89028
6.50639
6.89417
6.89417
7.6675
7.28333
6.89306
7.27556
7.71611
6.17528
7.71806
8.48944
6.17389
6.55861
6.55861
6.17222
7.71417
6.94306
6.17056
6.17222
6.17222
6.94417
6.55944
7.33
7.71806
7.71806
7.32889
8.44139
9.71833
8.0225
8.865
8.44
10.5822
7.18861
6.76583
7.61583
7.19306
7.29306
7.71583
8.56556
8.56806
6.44806
6.87083
8.56556
7.29639
7.71917
8.87
11.4064
9.28417
8.0175
10.5569
10.5569
10.5806
10.5806
12.7225
9.73778
8.09472
9.41194
9.83444
10.2569
7.58917
8.43556
8.03278
8.45333
9.29722
8.4525
8.87583
8.87583
8.45417
8.45417
8.45944
9.30528
9.41056
7.27333
8.14222
7.71722
8.14194
22.3656
14.3481
15.3356
10.1361
10.1361
9.71389
9.71389
11.4053
8.91194
11.9483
11.1028
9.26278
8.84111
19.8636
10.5681
10.5675
8.02806
11.9528
14.3786
8.44806
7.17333
5.92111
4.22778
8.04111
6.87111
8.56472
8.56389
10.5603
9.71194
8.44
7.59333
6.33083
6.33083
7.61528
7.61528
7.19333
8.03278
8.03278
7.18833
8.03278
6.0225
5.6
8.1425
6.87083
7.71944
8.14194
6.85167
6.85167
13.4708
13.8956
10.9836
11.8286
14.3694
11.0078
17.0297
11.4506
9.3625
9.81194
5.59972
8.85944
7.16806
8.02972
7.19194
9.71917
8.45611
8.03278
7.17917
7.6025
6.34056
6.34056
8.14111
7.29611
6.35139
5.92694
7.19528
7.19528
6.77917
7.21861
5.92694
6.34833
7.29306
6.445
6.44944
6.87528
6.02639
6.44944
6.01861
7.58917
8.43528
8.45333
8.03306
7.60861
10.985
8.87694
10.5703
8.02917
11.8381
8.87694
8.45417
8.04083
5.92444
9.4125
9.83556
8.56583
8.14222
7.21917
6.87056
8.56528
7.71917
7.29417
7.27583
7.27583
7.71722
6.44583
7.71889
9.69944
8.85472
10.1403
9.29417
8.4525
8.4525
7.195
6.7725
7.19417
6.77111
8.45583
7.61028
7.18861
7.61028
6.87111
6.44861
6.02361
6.44861
6.87111
7.29389
7.29611
7.29611
6.82556
7.27583
7.24833
7.24833
6.37472
9.29139
8.01722
7.59667
17.7503
9.29417
10.5603
10.9792
8.44389
8.56167
8.98639
11.1006
9.31917
9.71667
10.5592
8.87139
9.29389
9.71417
10.9842
8.88639
8.88639
8.8875
9.30944
14.0672
8.91222
11.105
11.5281
3.7725
17.6953
10.1125
10.9589
19.0228
21.1606
12.675
10.1433
10.1414
12.2544
15.3344
10.1586
8.45611
8.88139
10.1578
10.1578
12.3667
10.5853
8.56417
8.56417
9.41417
8.98861
8.56472
8.56472
8.42556
8.845
8.45917
10.5678
7.61083
7.18667
7.59861
7.59861
8.02833
7.18194
7.59944
7.59944
8.44833
8.02583
8.04194
8.04194
7.61917
8.04194
8.09556
7.64444
8.48778
8.48778
7.61611
8.46389
8.88639
8.46389
8.46444
10.1797
8.04111
8.88639
7.71944
7.71944
7.71944
7.29278
7.29278
7.29361
8.56472
8.99389
7.71944
14.3483
10.9575
9.71889
9.71889
19.5633
8.45611
6.76583
8.56417
8.56417
7.69889
8.9875
3.35361
11.7792
11.3819
10.5356
13.5189
12.6811
9.72028
10.5664
10.5664
10.1628
9.30944
8.46028
8.8825
9.30528
9.72806
9.30528
9.72806
10.2597
10.2597
8.99139
9.41361
9.84
9.84
8.56528
9.41444
9.41417
8.99083
8.435
9.70278
9.71833
8.03083
8.03
8.45111
11.0056
7.18528
9.30083
8.8825
9.30528
8.03972
9.3075
6.78028
7.21917
7.71611
7.29361
8.565
9.26944
9.26944
8.03861
8.88167
11.8317
9.7225
8.44389
8.44389
7.60278
7.17917
7.18917
7.18917
9.29889
8.45444
8.04889
7.19556
9.38917
9.38917
8.93889
9.83028
9.36333
9.81361
6.85333
7.29444
9.83556
7.71917
8.56444
8.14194
8.56472
7.24861
6.87444
6.44861
7.59306
6.325
7.18806
8.03083
6.77333
6.77333
8.02917
6.75444
6.33194
6.75444
6.75444
7.19417
6.76944
7.19139
9.30944
7.19417
7.61917
6.76944
7.61917
8.14056
7.71611
7.29278
8.14056
8.57111
11.4078
19.4567
12.7989
13.2211
9.69778
9.275
10.1372
8.03056
7.18833
8.4525
8.8875
8.45611
7.18889
8.45444
8.02917
10.1494
8.03333
7.29639
7.29639
8.13972
8.565
8.98667
8.12111
6.44806
6.44806
6.85389
7.29417
7.58889
8.43528
7.61139
7.19139
7.18833
7.18833
9.29639
8.87472
6.75694
6.75694
7.18583
5.91556
7.6075
7.18583
8.14222
8.14222
9.83333
10.6814
7.62083
9.78694
6.77528
6.77528
8.51722
8.06639
8.46556
8.46556
9.41194
9.83361
10.2561
6.87056
6.87056
7.2925
6.87028
7.71583
7.71611
7.29278
8.14056
8.57111
19.3839
11.4078
19.4567
12.7989
13.2211
6.3
9.69778
9.275
10.1372
8.03056
7.18833
8.4525
8.8875
8.45611
7.18889
8.45444
8.02917
10.1494
8.03333
7.29639
7.29639
8.13972
8.565
8.98667
8.12111
6.44806
6.44806
6.85389
7.29417
7.14028
7.58889
8.43528
7.61139
7.19139
7.18833
7.18833
9.29639
8.87472
6.75694
6.75694
7.18583
5.91556
7.6075
7.18583
8.14222
8.14222
9.83333
10.6814
7.62083
9.78694
6.77528
6.77528
8.51722
8.06639
8.46556
8.46556
9.41194
9.83361
10.2561
6.87056
6.87056
7.2925
6.87028
7.71583

## Sheet: Fig.2G
SL	RA
0.00146705	0.0007709
0.00269035	0.001079
0.0011063	0.0020917
0.0023322	0.00200525
0.00113425	0.00366795
0.0015613	0.0019318
0.00133705	0.00167635
0.0014742	0.0016796
0.00103155	0.00198055
0.00141635	0.0013468
0.00265785	0.00099515
0.0012922	0.001131
0.0015964	0.00110695
0.00171015	0.0011908
0.00167895	0.00116155
0.0012077	0.0018785
0.0014235	0.0012493
0.0020683	0.00133575
0.0006396	0.0018252
0.00111605	0.0017121
0.00190775	0.00099125
0.00133315	0.0022425
0.0017316	0.00142285
0.00114855	0.0020748
0.00139035	0.0033969
0.0017342	0.00142025
0.0013728	0.0014326
0.0012844	0.00168545
0.0010556	0.0014768
0.0011765	0.00197405
0.00145145	0.00122525
0.0009945	0.00217425
0.0011986	0.0011336
0.00144755	0.00158275
0.0011531	0.0019825
0.0015392	0.00130975
0.00148655	0.00176605
0.00103935	0.00232115
0.00163995	0.00225095
0.00151385	0.0017186
0.0019279	0.0020657
0.0021151	0.00115635
0.00169975	0.0018902
0.0010699	0.00123955
0.00160355	0.00129675
0.0011778	0.0013195
0.00194675	0.00135655
0.0013182	0.00067535
0.0018902	0.00091195
0.00158535	0.0026819
0.0015262	0.001963
0.0014547	0.0016575
0.00127985	0.00101595
0.0015561	0.0024947
0.0011726	0.00131105
0.00136695	0.0010465
0.00158405	0.00178815
0.00087555	0.00264355
0.0009243	0.0033098
0.0009685	0.00245115
0.00130975	0.0015184
0.00118755	0.0016705
0.00144755	0.00167895
0.00159965	0.0017524
0.00214695	0.0016679
0.0017134	0.00222105
0.0021762	0.002353
0.00242515	0.00234845
0.0017264	0.00162435
0.00418275	0.00181545
0.00367835	0.0017017
0.0029679	0.00178685
0.0038597	0.0011102
0.00266955	0.0023504
0.00243425	0.00154895
0.00308555	0.00177905
0.00316485	0.0026156
0.0049192	0.00178295
0.0019383	0.0014534
0.00105625	0.00192985
0.0013078	0.0010764
0.0017394	0.00119405
0.0021944	0.00082875
0.0034788	0.000897
0.0037154	0.0014768
0.00199095	0.001261
0.00164385	0.0009139
0.00176865	0.00109655
0.0034047	0.0008086
0.00170105	0.00114725
0.00286	0.00138775
0.00119535	0.0009828
0.0014612	0.0018057
0.00220805	0.0012259
0.00360425	0.00206245
0.00412815	0.0015236
0.0020917	0.0016822
0.00154245	0.00131105
0.0016692	0.00150605
0.00131365	0.00098475
0.0017706	0.00104845
0.00174265	0.0018226
0.0017784	0.00118885
0.0013234	0.00154245
0.00139165	0.00464165
0.00174395	0.0015197
0.0011609	0.0012558
0.0011544	0.0015171
0.00157495	0.0017589
0.0018746	0.00158145
0.00175435	0.0022594
0.0020462	0.00238875
0.001612	0.00139295
0.00155935	0.0022893
0.00156585	0.00123175
0.0024726	0.0013091
0.0025675	0.00117325
0.00140595	0.001586
0.0015028	0.00171535
0.00137215	0.0011596
0.00131495	0.00145925
0.00114335	0.00182
0.00129545	0.00125385
0.00129285	0.00090675
0.00129415	0.00127855
0.00152555	0.0015132
0.00113555	0.00080405
0.00122005	0.0017043
0.000923	0.00143325
0.00181285	0.002353
0.00097825	0.0016926
0.0016536	0.0031018
0.0008515	0.0025532
0.0014365	0.00148005
0.00109135	0.00174655
0.00117455	0.00136565
0.0018174	0.0016419
0.0014274	0.0021684
0.00099645	0.00281775
0.0011375	0.002431
0.0019643	0.0020358
0.00162045	0.00102115
0.0017095	0.00192205
0.00149565	0.0027664
0.001248	0.00264095
0.00097175	0.0020241
0.0009217	0.00083655
0.0015418	0.00128895
0.0013312	0.00196885
0.00105235	0.0022932
0.00215215	0.00125775
0.00152295	0.0026572
0.00174655	0.00245895
0.0012779	0.00203645
0.00126165	0.00272285
0.0013975	0.0035984
0.00176865	0.00346905
0.00196495	0.0022087
0.00182585	0.0034749
0.0016315	0.0026741
0.00107965	0.0018772
0.0014326	0.0016458
0.00168545	0.00208975
0.00141505	0.0028548
0.0018993	0.00188955
0.0018759	0.00215865
0.00206765	0.00133445
0.00172965	0.0022984
0.00197015	0.00463905
0.0020306	0.00334165
0.0012857	0.00257985
0.00116935	0.00226525
0.00187655	0.00213655
0.0014911	0.0026845
0.00112515	0.0021762
0.0019812	0.0024804
0.0017862	0.00207935
0.0016666	0.00362895
0.00173615	0.0022555
0.0019708	0.0033397
0.00135265	0.00232505
0.00160485	0.00335205
0.0011232	0.0014794
0.0013039	0.0022854
0.0022724	0.00194415
0.0015561	0.0023985
0.0015119	0.0030537
0.0015145	0.00235755
0.0024505	0.00268385
0.001391	0.0031369
0.0015847	0.00280215
0.0011193	0.00312975
0.001313	0.00251875
0.00122135	0.00226655
0.0011102	0.00360555
0.00132145	0.0033683
0.001105	0.00467675
0.00181545	0.00279695
0.0015717	0.00409565
0.000871	0.0016731
0.00132275	0.00193375
0.0015782	0.00331825
0.00118365	0.0033098
0.00157625	0.0023322
0.00145535	0.00233415
0.00141765	0.0016783
0.0021164	0.0028782
0.00176215	0.00307125
0.0011648	0.0029185
0.00169715	0.0024466
0.00132015	0.00192075
0.00141505	0.0026546
0.0014924	0.0023647
0.001495	0.001898
0.00150345	0.0015314
0.0025116	0.00223925
0.0015405	0.00168415
0.001703	0.00248365
0.00147875	0.00255905
0.0018148	0.00193505
0.00226785	0.0008242
0.0021047	0.00255775
0.0019656	0.0017628
0.00210795	0.00295165
0.00135655	0.0025571
0.00097045	0.00194935
0.0013559	0.00172705
0.0026377	0.001534
0.00211835	0.00171535
	0.0014287
0.00191555	0.0016211
0.00124475	0.0027729
0.00097175	0.0014443
0.00111605	0.0015145
0.00134225	0.0014833
0.00110695	0.00148395
0.0017849	0.0009425
0.00103285	0.00139945
0.00129675	0.001079
0.000559	0.002002
0.00135525	0.00126555
0.0009269	0.0013078
0.00057135	0.0011674
0.0013702	0.00089505
0.0013169	0.0015496
0.00101985	0.00200265
0.0015522	0.00181415
0.0013416	0.00142935
0.0009217	0.00108615
0.00074295	0.0011362
0.00095225	0.001391
0.00145015	0.00166335
0.0012168	0.0010361
0.001469	0.0013039
0.001716	0.0013949
0.00139165	0.0009685
0.0011687	0.00155415
0.0013546	0.00094705
0.0013793	0.0015613
0.0012116	0.00090285
0.00253435	0.00093015
0.001599	0.001469
0.00097825	0.00092495
0.0005161	0.00123045
0.0010829	0.0013208
0.00227175	0.0013208
0.0013169	0.00103285
0.0012285	0.00115245
0.0013052	0.0007891
0.0017485	0.0012285
0.00164905	0.00125905
0.00146445	0.00151775
0.00094315	0.0008905
0.0008762	0.00131885
0.00168805	0.0016757
0.0013091	0.00103415
0.0013169	0.00174915
0.00177125	0.00174265
0.00155675	0.0024713
0.0012961	0.00168285
0.0021164	0.00205725
0.00162175	0.00245245
0.00132925	0.0021268
0.0015626	0.00306735
0.0017407	0.0022971
0.00161265	0.00200395
0.00129415	0.00212485
0.0012818	0.00225875
0.0010114	0.00251095
0.0010296	0.0019409
0.0020865	0.00285155
0.00142545	0.0021021
0.0014547	0.00139815
0.00168545	0.0029445
0.0020839	0.0010062
0.0011219	0.00119925
0.00160095	0.00173355
0.0014768	0.0031668
0.0015418	0.0024661
0.0016666	0.00213525
0.00127335	0.00258765
0.0012584	0.0030186
0.0009529	0.00225355
0.0015873	0.0019825
0.001573	0.0020137
0.001404	0.0015808
0.0016185	0.00202475
0.00167245	0.00222885
0.0011973	0.00267215
0.00249145	0.00233155
0.0019019	0.001807
0.0016679	0.0016666
0.0016094	0.0016354
0.00131885	0.00200915
0.00199095	0.0026403
0.0016393	0.0015548
0.0019929	0.00210145
0.00129805	0.00124605
0.00104325	0.00177645
0.0011778	0.0030316
0.00135395	0.0027326
0.00124605	0.00228215
0.0011414	0.0020033
0.00052455	0.0019864
0.0010439	0.0020072
0.00106405	0.0023725
0.0013013	0.0028951
0.0010023	0.00279695
0.00101465	0.0019331
0.00145405	0.0017355
0.0012064	0.0026065
0.0011141	0.00226395
0.00145795	0.0043017
0.0017485	0.00259545
0.00127335	0.00160745
0.00160225	0.0014521
0.0013858	0.00162045
0.0016172	0.00108745
0.00178945	0.00080535
0.0011869	0.00093535
0.00159445	0.00223925
0.0009841	0.00270205
0.0009971	0.0022334
0.00114075	0.00396045
0.00119665	0.0034411
0.00137085	0.0025961
0.00104715	0.00259545
0.0010829	0.0024102
0.00132015	0.0027456
0.00122655	0.00220155
0.0010803	0.00320255
0.0012493	0.00382395
0.0006318	0.0030251
0.00122005	0.00329745
0.00156325	0.0046592
0.00095485	0.00271505
0.00152295	0.0026221
0.00146575	0.0026065
0.00151125	0.00222235
0.00147615	0.0017459
0.00127335	0.0024336
0.00333385	0.0052351
0.0026598	0.00199745
0.0024206	0.00199615
0.00159055	0.0016627
0.0022347	0.0032669
0.00164385	0.00321945
0.00125775	0.0039312
0.00112255	0.0032513
0.00108875	0.0035178
0.0010881	0.0012727
0.0013156	0.0015899
0.00100295	0.00183105
0.0010309	0.00291525
0.000689	0.00106665
0.0006955	0.0015899
0.0011778	0.0012922
0.001469	0.0020813
0.0009022	0.0017576
0.0011063	0.0016718
0.00155545	0.00275925
0.00099775	0.0020995
0.0010738	0.00245505
0.00184795	0.00206505
0.0010933	0.0015275
0.00125125	0.0022568
0.00126035	0.0020982
0.0016848	0.00338325
0.00196495	0.00116675
0.00180375	0.00209625
0.00081315	0.0017966
0.00103285	0.0026559
0.0014248	0.00136435
0.0014274	0.0027547
0.0010413	0.00241345
0.001976	0.0023608
0.00143	0.00373035
0.0021307	0.0043277
0.0023712	0.00323635
0.0013117	0.00457405
0.001664	0.00306605
0.0011661	0.00374465
0.0015847	0.0038298
0.0014274	0.00469885
0.00117065	0.002847
0.00129675	0.00102115
0.0013247	0.0024804
0.0020228	0.0017368
0.0025246	0.002808
0.0016926	0.001872
0.0043927	0.00309075
0.0026585	0.00300755
0.0027248	0.0038311
0.00362505	0.00225355
0.0009659	0.00231985
0.0016276	0.0024817
0.00371215	0.00580385
0.0020475	0.0047164
0.00182585	0.0033501
0.001677	0.0029666
0.00121485	0.0023621
0.0009971	0.00237315
0.0010153	0.00282945
0.0015678	0.00191295
0.00104	0.00409305
0.0012831	0.00402415
0.00179335	0.0022919
0.0014898	0.00322075
0.0017966	0.00243945
0.00160485	0.0025792
0.0016874	0.0019422
0.00191425	0.00229515
0.0019058	0.00194285
0.00209105	0.0017602
0.00143325	0.00154505
0.0018408	0.00156455
0.002002	0.00111865
0.00121485	0.00064805
0.00171275	0.00090025
0.0016653	0.00177125
0.0065858	0.0014443
0.00330785	0.0015509
0.0015964	0.00116675
0.00171145	0.00164255
0.00328185	0.00133835
0.002717	0.0013676
0.0026975	0.0013273
0.0026533	0.00144495
0.00370435	0.0013884
0.00180765	0.00147095
0.00176605	0.0021021
0.00114855	0.00196885
0.0006916	0.0016705
0.0009776	0.0016185
0.0005031	0.00251355
0.00072345	0.0020124
0.0004017	0.0021528
0.00064415	0.002132
0.00063635	0.00226525
0.0010153	0.00231205
0.0006331	0.00339625
0.00112385	0.0026143
0.00094835	0.0016692
0.0010075	0.0016068
0.00197275	0.00366665
0.0021775	0.00252655
0.0011076	0.00211315
0.00108355	0.00198445
0.00092105	0.00189085
0.001248	0.00312195
0.0010959	0.0018317
0.00108225	0.00278005
0.00137085	0.0021203
0.0020202	0.00162435
0.00199745	0.001365
0.0011908	0.0014131
0.0012701	0.0024271
0.0010712	0.0016354
0.0016263	0.00172315
0.00168545	0.0017602
0.00222495	0.0017784
0.00181415	0.0017693
0.00224575	0.0022607
0.0009061	0.00096005
0.0010153	0.00161915
0.0019786	0.00149045
0.0018473	0.00122785
0.00131755	0.0017979
0.00153725	0.00132795
0.001287	0.00061295
0.0015002	0.00140205
0.0012584	0.00169065
0.00113035	0.00147095
0.0016081	0.00179335
0.00149825	0.00327275
0.0013208	0.00080015
0.001599	0.00107575
0.0013208	0.0018837
0.0009126	0.00139165
0.00167115	0.0012792
0.0008801	0.0020865
0.00136955	0.0008294
0.00221	0.0024219
0.00239785	0.0019786
0.00275145	0.0014924
0.00269165	0.00198055
0.0021684	0.00257205
0.0019617	0.0032825
0.00178685	0.00328055
0.0015717	0.00494325
0.0024362	0.00513695
0.00230815	0.0026858
0.00167505	0.0034632
0.0016796	0.00370955
0.0008307	0.00473135
0.00130195	0.00312195
0.0010803	0.00300235
0.0009568	0.00311415
0.0010361	0.00311155
0.00104585	0.0027157
0.0010816	0.00244595
0.0006136	0.002704
0.001716	0.00234065
0.00126555	0.0022204
0.00066755	0.0034593
0.0011297	0.0014521
0.0126198	0.0019578
0.00236925	0.00203515
0.0023452	0.00247065
0.00162175	0.00175955
0.0026494	0.0017784
0.0023751	0.0009113
0.00188305	0.001872
0.00240175	0.0012792
0.00189865	0.0008359
0.00172055	0.00216515
0.0017238	0.00348725
0.0014404	0.00195
0.0024375	0.00237055
0.0013104	0.0025402
0.00200915	0.00174915
0.00103025	0.0016939
0.00120575	0.0021047
0.0015145	0.00148525
0.0010712	0.00219245
0.0015054	0.00136825
0.00144885	0.0018499
0.001313	0.00196495
0.00145665	0.0019357
0.0021632	0.00208065
0.00110045	0.0021593
0.00129155	0.00175695
0.00214695	0.0021281
0.00214045	0.0024336
0.00248105	0.0019955
0.00157235	0.0019474
0.0018915	0.0012909
0.0026676	0.00075855
0.00174655	0.00093275
0.0009438	0.000897
0.0025376	0.0016094
0.0016211	0.00102895
0.0016848	0.00167505
0.00158145	0.00293085
0.0009672	0.0037128
0.00149695	0.0025701
0.00144235	0.0025077
0.0015847	0.00280865
0.0017888	0.0035165
0.0015106	0.0022321
0.00132665	0.0031512
0.001768	0.0021021
0.00142935	0.0022737
0.00142805	0.0025155
0.00152295	0.0030992
0.0012298	0.00273325
0.0008775	0.0022139
0.00138125	0.0038129
0.00109135	0.00155155
0.00172705	0.00131755
0.0013754	0.0020254
0.002015	0.0022308
0.0016588	0.00345475
0.00181155	0.002288
0.0015834	0.0011908
0.0013429	0.00183495
0.00099255	0.0018993
0.0009152	0.0018863
0.0010972	0.0020865
0.00116545	0.0017914
0.00104	0.0021372
0.0013104	0.00245765
0.00169065	0.0026403
0.00137995	0.0021242
0.00080795	0.00266045
0.00086645	0.0023959
0.00114335	0.00293215
0.00119535	0.00226265
0.00063765	0.0015119
0.0011349	0.0004875
0.0016965	0.00200915
0.00154375	0.0023205
0.0014131	0.00196885
0.00113555	0.0017732
0.00098605	0.00277225
0.00137605	0.0036621
0.00088595	0.0015717
0.00183755	0.0015678
0.0024492	0.0010985
0.00157235	0.0019669
0.0016926	0.00185055
0.00181935	0.0014456
0.00129285	0.00135655
0.001313	0.0019448
0.0015964	0.00220155
0.0022997	0.0020761
0.0025727	0.0024466
0.0013559	0.00249925
0.00135005	0.0026052
0.0016588	0.0022724
0.001248	0.0023218
0.0017199	0.0008892
0.0014391	0.0008112
0.0015379	0.00419315
0.00192595	0.0028054
0.0017836	0.0019357
0.0022074	0.0043121
0.0017667	0.00285025
0.00134485	0.00119665
0.00272025	0.0020397
0.0016315	0.00207285
0.00136825	0.00174395
0.00198965	0.0020059
0.00169845	0.00213395
0.0016432	0.00245115
0.001222	0.00117
0.00107055	0.0015912
0.0012779	0.00170235
0.00168285	0.00160615
0.0018759	0.0015951
0.00174915	0.0012727
0.00131625	0.00159965
0.0014547	0.0014014
0.0009425	0.00104195
0.00108745	0.0010712
0.0013715	0.00124605
0.0009607	0.00146445
0.00087685	0.00206115
0.00091065	0.0016718
0.00087815	0.0013676
0.00102375	0.0017914
0.00122525	0.0014131
0.00174395	0.0010959
0.0010543	0.00117845
0.0011505	0.00170625
0.0008541	0.002041
0.0011934	0.00190255
0.0010543	0.00155805
0.0007475	0.00126815
0.00163215	0.0012636
0.00204295	0.001209
0.00134745	0.00127465
0.00131755	0.001898
0.0016068	0.0016406
0.00127075	0.0029809
0.00124995	0.0010972
0.0017147	0.00167635
0.0014313	0.00181155
0.00159835	0.0013494
0.0021788	0.0018356
0.00291525	0.00152555
0.00255125	0.0012025
0.00388765	0.0017589
0.001248	0.00143
0.00157495	0.00181935
0.0014911	0.0015197
0.0020761	0.0013676
0.0010907	0.0014963
0.0008762	0.00168545
0.0013949	0.0020891
0.001235	0.00138645
0.0011778	0.00185445
0.0014924	0.0016016
0.0007787	0.0018512
0.0009321	0.00201305
0.00117325	0.00169065
0.0010517	0.0017628
0.00078715	0.0025038
0.0013481	0.0015639
0.00093535	0.0017316
0.00064415	0.00081835
0.0013754	0.0016263
0.0013585	0.0014937
0.00163995	0.00180505
0.0011505	0.0014794
0.0012012	0.00133315
0.00195	0.00145665
0.0007371	0.001339
0.0015262	0.0015275
0.0010608	0.0016549
0.0005317	0.00058955
0.0008541	0.00065455
0.0012805	0.00061295
0.0010764	0.000676
0.00111605	0.0009113
0.0007826	0.0014755
0.0016718	0.00154635
0.0013429	0.00107445
0.0017693	0.00056745
0.00054015	0.00108225
0.00119145	0.00104455
0.001183	0.0009659
0.0012779	0.0011947
0.0015496	0.00194545
0.0005044	0.0017966
0.00176475	0.0011037
0.00118235	0.00148655
0.00130585	0.0012779
0.00155805	0.0024336
0.00144885	0.0019539
0.0012103	0.00446485
0.0013221	0.0015717
0.00064545	0.00208065
0.0006643	0.0014755
0.00273	0.0012181
0.0010699	0.0011856
0.0019344	0.0022945
0.00095875	0.0037271
0.0009594	0.0024258
0.0014404	0.00190255
0.001664	0.00120055
0.00111215	0.00146705
0.0009763	0.0027495
0.0012662	0.00368745
0.0010478	0.00340795
0.0011648	0.00159055
0.00135655	0.0023998
0.00167505	0.0030836
0.0013182	0.0025935
0.00197015	0.00147745
0.00148785	0.00200135
0.0017784	0.00150865
0.00125905	0.00241345
0.00093535	0.00202865
0.00124605	0.0019318
0.0012584	0.00165945
0.0012285	0.00114985
0.0015327	0.002652
0.0010881	0.0010439
0.00131105	0.00126035
0.00157755	0.00183495
0.0013962	0.00162175
0.0011843	0.00085995
0.0018421	0.0017888
0.0009503	0.0010101
0.0018525	0.00127855
0.0014924	0.00108615
0.0007644	0.0017459
0.0012285	0.00151645
0.0007267	0.00239265
0.00091585	0.00192465
0.00093795	0.00339105
0.00135785	0.0018967
0.0010309	0.00155935
0.0007943	0.00104975
0.00118365	0.00169845
0.00101985	0.0012155
0.0009659	0.00120835
0.00074815	0.00209755
0.000962	0.0012467
0.0012207	0.0010296
0.00134095	0.00143975
0.0017316	0.0009815
0.0015873	0.0012558
0.00114205	0.00061165
0.0009659	0.00180635
0.00098605	0.0016731
0.0015509	0.0025766
0.00078	0.00164905
0.00108875	0.00145405
0.0016874	0.0034073
0.0010374	0.0050466
0.00087425	0.00718965
0.00146315	0.0047411
0.0009399	0.0065312
0.0011232	0.0041652
0.0010712	0.0035789
0.00162045	0.0036933
0.00133445	0.0026338
0.00074685	0.00331825
0.00101595	0.00332085
0.00098865	0.0017446
0.00139555	0.0021411
0.00149175	0.00192595
0.00045565
0.00100945	0.00110045
0.00051935	0.00168805
0.00110435	0.0006123
0.0009646	0.001482
0.00160225	0.00195065
0.00250705	0.0009828
0.0017823	0.001339
0.00198705	0.0012948
0.00202865	0.00147875
0.0013585	0.0016679
0.0016718	0.00212225
0.0017537	0.00111865
0.0018382	0.0012818
0.00232245	0.0013468
0.00209625	0.0016406
0.00211965	0.00139815
0.00216905	0.0014404
0.00158015	0.0016705
0.00166855	0.0013039
0.00221065	0.00177775
0.00140855	0.00078715
0.00143975	0.00194545
0.00261625	0.00144105
0.00350415	0.0013442
0.0025584	0.00142545
0.00144365	0.001833
0.0016172	0.00214045
0.0016146	0.0030667
0.0015314	0.00287235
0.00144105	0.00272675
0.00195845	0.00199355
0.0016653	0.0014846
0.00241215	0.00195585
0.0012584	0.002171
0.0022685	0.00200525
0.00194025	0.0027157
0.0015548	0.00500825
0.0013858	0.0017758
0.00147485	0.00344175
0.00140205	0.00303225
0.00167635	0.0030641
0.00130845	0.00160355
0.0012584	0.0024531
0.00136695	0.00182455
0.0014131	0.00311805
0.0013962	0.00279175
0.0010985	0.0027157
0.0011713	0.00231985
0.00218335	0.0015821
0.0012545	0.00183755
0.00246545	0.0017654
0.00157105	0.0029913
0.00137085	0.00244205
0.00142285	0.00200915
0.00204815	0.00194675
0.00158015	0.0031551
0.0017355	0.0010426
0.002223	0.00137345
0.0010712	0.0018941
0.0013663	0.00152555
0.0017797	0.0020137
0.0023621	0.00574925
0.00059475	0.00104585
0.0017173	0.00126165
0.00158535	0.0007345
0.00154895	0.00173745
0.0018941	0.00157235
0.0016679	0.00181935
0.00129285	0.001976
0.00132925	0.0023335
0.00244595	0.0019409
0.0013312	0.0014053
0.001716	0.00108745
0.0017693	0.0013507
0.00166595	0.002951
0.00199225	0.00138775
0.00160485	0.0014183
0.0023062	0.00133315
0.00272805	0.0018356
0.00183625	0.00115505
0.00250055	0.00150865
0.00165295	0.00096395
0.0020488	0.0010439
0.00210015	0.0019448
0.00201045	0.00160615
0.0022386	0.00128115
0.0028678	0.00115245
0.0017914	0.00101595
0.00192075	0.00122005
0.0017602	0.00161005
0.0014066	0.0012129
0.00159445	0.00200005
0.00161265	0.0016627
0.0023764	0.00120445
0.00157105	0.00288275
0.0015808	0.0019747
0.00243945	0.00181935
0.0024947	0.00176085
0.00366665	0.0018876
0.0039507	0.0017108
0.0022516	0.0021086
0.00210795	0.00217945
0.0025233	0.00198575
0.0018759	0.00213265
0.00240175	0.00249535
0.00322465	0.0011258
0.00280085	0.0012779
0.00178945	0.0010907
0.00236795	0.0035945
0.00187915	0.00209885
0.0025012	0.00243295
0.0021268	0.0008125
0.00205855	0.00328965
0.00225095	0.0024453
0.0022061	0.0006643
0.00290355	0.0015964
0.00301665	0.00200005
0.0044876	0.00127855
0.00281515	0.00159185
	0.00228475
	0.0020579
	0.002431
	0.00209495
	0.0026403
	0.0021554
	0.00280995
	0.0018226
	0.0010543
	0.0019448
	0.00228475
	0.00114335
	0.0012961
	0.00164905
	0.00177255
	0.0016211
	0.0015717
	0.00144755
	0.0009711
	0.00134095
	0.00231205
	0.00095095
	0.0015795
	0.00138255
	0.0011193
	0.00104845
	0.00165945
	0.00215475
	0.00124475
	0.0014781
	0.001807
	0.00087945
	0.0014664
	0.00231205
	0.0018668
	0.0028483
	0.00262535
	0.00229255
	0.0020566
	0.00103545
	0.00091325
	0.00151775
	0.00152035
	0.0020839
	0.00250185
	0.00242645
	0.0020059
	0.0018044
	0.00182845
	0.00163995
	0.0019149
	0.00135915
	0.00171925
	0.0030108
	0.003172
	0.00363545
	0.00262925
	0.00332085
	0.0029588
	0.0011037
	0.0019045
	0.00234975
	0.00250445
	0.0021853
	0.00267605
	0.0024648
	0.0017004
	0.00558025
	0.00350545
	0.0028574
	0.00247195
	0.0026702
	0.0022568
	0.0018278
	0.00205595
	0.00135005
	0.0023062
	0.00351585
	0.0033085
	0.0025649
	0.00206505
	0.00153335
	0.00220025
	0.0014937
	0.0023946
	0.00166855
	0.00246805
	0.0028652
	0.0030654
	0.0012987
	0.0040547
	0.00300235
	0.0026741
	0.0053157
	0.0023751
	0.0025051
	0.00263445
	0.00139945
	0.0030771
	0.00202865
	0.00176735
	0.0019799
	0.00193375
	0.00200525
	0.00319735
	0.00260975
	0.00199615
	0.00283725
	0.00265395
	0.00230945
	0.00275015
	0.00152945
	0.0015197
	0.00160355
	0.00221325
	0.00201695
	0.0023803
	0.00261235
	0.00227825
	0.00154245
	0.0025051
	0.00274755
	0.0015197
	0.00171405
	0.00159835
	0.0015197
	0.00146445
	0.00233675
	0.0012831
	0.0023699
	0.00233285
	0.0016419
	0.00156455
	0.00183755
	0.0022763
	0.0018681
	0.000676
	0.00155285
	0.00159445
	0.00142285
	0.00191165
	0.00228215
	0.0018044
	0.00142025
	0.0010803
	0.00120445
	0.0022932
	0.002392
	0.00169715
	0.00237445
	0.00161005
	0.00124735
	0.0011206
	0.001365
	0.0019903
	0.00145145
	0.00164645
	0.0018239
	0.00215995
	0.00199355
	0.0016471
	0.0016367
	0.00232245
	0.0021476
	0.00116935
	0.00145795
	0.00194805
	0.0017576
	0.0012064
	0.0012324
	0.001521
	0.0011258
	0.00192465
	0.00149955
	0.00169975
	0.00123955
	0.0011089
	0.00195065
	0.00153855
	0.001053
	0.00176995
	0.00172575
	0.0015041
	0.00204685
	0.0010192
	0.00145015
	0.00195585
	0.0021515
	0.00086385
	0.00164905
	0.00070135
	0.00217165
	0.001703
	0.0019526
	0.00168415
	0.0012064
	0.00146965
	0.00136045
	0.00248885
	0.0023803
	0.0016393
	0.001274
	0.0020475
	0.00150995
	0.0015782
	0.00214565
	0.0029835
	0.0027937
	0.0020995
	0.0018356
	0.00186225
	0.00187135
	0.0024531
	0.0024687
	0.00119925
	0.0012948
	0.00115375
	0.00117845
	0.00359905
	0.00330655
	0.00451295
	0.00491725
	0.0032773
	0.00505895
	0.00530855
	0.00326365
	0.00211965
	0.0024245
	0.00534235
	0.00466245
	0.00435045
	0.0052572
	0.0040001
	0.00276705
	0.0030433
	0.00486395
	0.0040599
	0.0053807
	0.0039143
	0.0047593
	0.0035165
	0.0048828
	0.00141115
	0.0008476
	0.00131625
	0.00048815
	0.00058955
	0.00083655
	0.0007046
	0.00094575
	0.0009724
	0.0008892
	0.00100555
	0.0009204
	0.00108095
	0.0008177
	0.0008424
	0.00113425
	0.00126555
	0.00173615
	0.00187785
	0.00164125
	0.001573
	0.0015535
	0.00109005
	0.00093535
	0.0013377
	0.0011076
	0.00109265
	0.0018967
	0.0017134
	0.00117325
	0.00155025
	0.00145405
	0.00142415
	0.0012363
	0.0020865
	0.0042276
	0.00520065
	0.0016965
	0.0007007
	0.00106665
	0.0009997
	0.0007631
	0.0009061
	0.0005655
	0.001729
	0.00206635
	0.0012675
	0.0036218
	0.0017563
	0.0024102
	0.00130455
	0.001248
	0.001404
	0.00509925
	0.0018421
	0.00159445
	0.00242385
	0.00294645
	0.0032474
	0.0023803
	0.0014651
	0.00230945
	0.00209885
	0.00203385
	0.00179725
	0.00102765
	0.0015041
	0.00081575
	0.0022776
	0.0030017
	0.00169585
	0.0024921
	0.0011986
	0.002535
	0.00154635
	0.00199355
	0.00191555
	0.0024349
	0.00137865
	0.0019513
	0.00169715
	0.00137865
	0.0019071
	0.0029432
	0.00243555
	0.0022984
	0.00122525
	0.004394
	0.00086385
	0.0009178
	0.0009087
	0.00108095
	0.0010569
	0.0014118
	0.00072215
	0.0008814
	0.00098995
	0.0011817
	0.0013975
	0.0015535
	0.00134875
	0.00137865
	0.00155935
	0.001742
	0.0022646
	0.00260975
	0.0027404
	0.0025441
	0.00362245
	0.00330915
	0.00422045
	0.0036023
	0.00138385
	0.00266175
	0.002535
	0.00360685
	0.00370435
	0.00282425
	0.0022373
	0.00226005
	0.00283985
	0.001079
	0.00171535
	0.00413335
	0.0024778
	0.00212485
	0.002015
	0.0030784
	0.0022399
	0.00245895
	0.0024765
	0.00229125
	0.0015613
	0.00304915
	0.0018551
	0.0044655
	0.0026871
	0.00160485
	0.00295295
	0.00189475
	0.00291525
	0.00317265
	0.0045253
	0.00208
	0.00166205
	0.0024739
	0.00456105
	0.00578565
	0.0024973
	0.00165035
	0.00075725
	0.00117845
	0.00122135
	0.0009789
	0.00182065
	0.0023699
	0.00133445
	0.00258505
	0.0065429
	0.00279955
	0.00196105
	0.00183495
	0.00283465
	0.0020111
	0.00194675
	0.0022763
	0.00274885
	0.00640705
	0.0051311
	0.0036309
	0.00719485
	0.0024089
	0.00315575
	0.0054873
	0.00237185
	0.0015041
	0.0021437
	0.00398125
	0.0011128
	0.00183625
	0.0034424
	0.00452075
	0.0025883
	0.00173095
	0.0018148
	0.00196235
	0.00329615
	0.0036712
	0.0036517
	0.00199745
	0.0037687
	0.0010972
	0.00144235
	0.00224445
	0.0013949
	0.0004212
	0.00126295
	0.00182065
	0.00124215
	0.00191165
	0.00203255
	0.001989
	0.00160355
	0.0018746
	0.0027937
	0.0015249
	0.0027378
	0.0024661
	0.0030589
	0.0034242
	0.00301535
	0.0018863
	0.00162825
	0.001287
	0.00194935
	0.00158275
	0.0017082
	0.00201825
	0.00231725
	0.00158925
	0.00110045
	0.0010114
	0.001989
	0.0016406
	0.0012441
	0.0010049
	0.0005889
	0.00097955
	0.0012051
	0.0010556
	0.0030277
	0.0007787
	0.0012714
	0.00128505
	0.00161395
	0.00104715
	0.0007787
	0.0010426
	0.00216385
	0.0007605
	0.0009295
	0.00164255
	0.00172835
	0.0024089
	0.0016978
	0.0014677
	0.0024492
	0.00179335
	0.00128895
	0.0016107
	0.00105625
	0.00179075
	0.00272545
	0.0026416
	0.00217815
	0.0019968
	0.00164905
	0.00123565
	0.0016029
	0.0017238
	0.0009139
	0.00136435
	0.0011739
	0.00147225
	0.0020384
	0.00209105
	0.00176735
	0.0018005
	0.0019773
	0.001755
	0.00151775
	0.00108745
	0.0012012
	0.00183755
	0.00092495
	0.00130845
	0.00098215
	0.0010478
	0.00153075
	0.0010231
	0.0008229
	0.0013195
	0.0013169
	0.00163605
	0.0013832
	0.0014209
	0.0016133
	0.0015977
	0.0015236
	0.0031512
	0.0026052
	0.00189735
	0.00175175
	0.00149305
	0.00258505
	0.00176475
	0.00105495
	0.0009477
	0.0012948
	0.0012961
	0.0021983
	0.00122135
	0.0013416
	0.00239785
	0.00084435
	0.0005473
	0.00193245
	0.0010946
	0.000702
	0.00152425
	0.00112645
	0.0013299
	0.0009711
	0.00131365
	0.0011154
	0.00058955
	0.00078065
	0.0009776
	0.0009945
	0.0010504
	0.0010101
	0.0006552
	0.00119925
	0.00126555
	0.00166725
	0.00106535
	0.00179595
	0.0012675
	0.00116285
	0.00153985
	0.0013494
	0.00107055
	0.00151775
	0.00127595
	0.00128115
	0.00119925
	0.00111085
	0.00087425
	0.00092105
	0.0015184
	0.0016094
	0.0035204
	0.0017173
	0.0022919
	0.001456
	0.002275
	0.00183625
	0.00206245
	0.00174655
	0.00331435
	0.00258245
	0.00293995
	0.00281125
	0.00149825
	0.0019929
	0.0015028
	0.0018993
	0.0015197
	0.0022191
	0.00289575
	0.00196755
	0.00179335
	0.00329875
	0.0020137
	0.001326
	0.00147225
	0.0019344
	0.00137605
	0.00265395
	0.00273845
	0.0016991
	0.003081
	0.0016081
	0.0011635
	0.0014911
	0.00174395
	0.00176345
	0.00234455
	0.0011024
	0.0019877
	0.0021489
	0.00142415
	0.00164385
	0.0020982
	0.00167375
	0.0016263
	0.00205985
	0.0012818
	0.00121485
	0.0015314
	0.00136955
	0.00140205
	0.0011492
	0.0016354
	0.0017004
	0.0014664
	0.00136825
	0.00150605
	0.0014001
	0.00076895
	0.0021294
	0.00271245
	0.0027612
	0.00159835
	0.00084175
	0.0007085
	0.00065585
	0.0017849
	0.0013676
	0.0011076
	0.00165035
	0.0011856
	0.0017082
	0.0013039
	0.0010166
	0.0010764
	0.00084305
	0.0009451
	0.00157755
	0.00107965
	0.00149175
	0.00115245
	0.00099775
	0.00093535
	0.00152295
	0.00164515
	0.001469
	0.00136435
	0.0011661
	0.00134355
	0.0011375
	0.001157
	0.0007618
	0.00131885
	0.00094575
	0.0006838
	0.0011284
	0.0015197
	0.0012311
	0.00148395
	0.0012727
	0.0009633
	0.00135655
	0.00122785
	0.00176735
	0.0021112
	0.00213135
	0.00189215
	0.0011245
	0.0013936
	0.00249015
	0.00166725
	0.0019253
	0.00161915
	0.0015392
	0.0016887
	0.0014833
	0.0016874
	0.00168935
	0.0021801
	0.00169585
	0.00151385
	0.00125775
	0.0013169
	0.0009633
	0.0021333
	0.00166205
	0.00182715
	0.00168545
	0.00181935
	0.00134095
	0.0018304
	0.00133965
	0.00182325
	0.0017628
	0.0014105
	0.0018616
	0.00173355
	0.0018577
	0.0013676
	0.0012727

## Sheet: Fig.2H
Condition	Generation	Speed_average
SerumLIF	0	0.00146732
SerumLIF	1	0.00269042
SerumLIF	1	0.00110602
SerumLIF	2	0.00233212
SerumLIF	2	0.00113413
SerumLIF	2	0.00156139
SerumLIF	2	0.00133721
SerumLIF	3	0.00147439
SerumLIF	3	0.0010315
SerumLIF	3	0.00141605
SerumLIF	3	0.00265795
SerumLIF	3	0.0012919
SerumLIF	3	0.00159668
SerumLIF	3	0.00170992
SerumLIF	4	0.00167914
SerumLIF	0	0.00120746
SerumLIF	1	0.00142366
SerumLIF	1	0.00206844
SerumLIF	2	0.000639281
SerumLIF	2	0.00111586
SerumLIF	2	0.0019075
SerumLIF	2	0.00133304
SerumLIF	3	0.00173148
SerumLIF	3	0.00114824
SerumLIF	3	0.00139028
SerumLIF	3	0.00173427
SerumLIF	0	0.00137254
SerumLIF	1	0.00128456
SerumLIF	1	0.00105581
SerumLIF	2	0.00117621
SerumLIF	2	0.00145169
SerumLIF	2	0.000994688
SerumLIF	2	0.00119884
SerumLIF	3	0.00144743
SerumLIF	3	0.00115298
SerumLIF	3	0.00153902
SerumLIF	3	0.00148671
SerumLIF	3	0.00103917
SerumLIF	3	0.00163981
SerumLIF	0	0.00151402
SerumLIF	1	0.00192813
SerumLIF	1	0.00211491
SerumLIF	2	0.00169956
SerumLIF	2	0.00106962
SerumLIF	2	0.00160347
SerumLIF	2	0.00117757
SerumLIF	3	0.00194676
SerumLIF	3	0.00131817
SerumLIF	3	0.00189001
SerumLIF	3	0.00158535
SerumLIF	3	0.00152601
SerumLIF	3	0.00145439
SerumLIF	3	0.00127971
SerumLIF	3	0.00155641
SerumLIF	0	0.00117256
SerumLIF	1	0.00136689
SerumLIF	1	0.00158433
SerumLIF	2	0.000875498
SerumLIF	2	0.000924066
SerumLIF	2	0.00096846
SerumLIF	2	0.00131007
SerumLIF	3	0.00118785
SerumLIF	0	0.0014475
SerumLIF	1	0.00159958
SerumLIF	1	0.00214705
SerumLIF	2	0.00171314
SerumLIF	2	0.00217593
SerumLIF	2	0.00242533
SerumLIF	2	0.00172624
SerumLIF	3	0.00418243
SerumLIF	3	0.00367824
SerumLIF	3	0.00296787
SerumLIF	3	0.00385985
SerumLIF	3	0.00266966
SerumLIF	3	0.00243414
SerumLIF	3	0.00308571
SerumLIF	4	0.0031646
SerumLIF	4	0.00491906
SerumLIF	4	0.00193825
SerumLIF	0	0.00105597
SerumLIF	1	0.00130773
SerumLIF	1	0.0017396
SerumLIF	2	0.00219446
SerumLIF	2	0.00347857
SerumLIF	2	0.00371532
SerumLIF	2	0.00199073
SerumLIF	3	0.00164414
SerumLIF	3	0.00176845
SerumLIF	3	0.00340484
SerumLIF	3	0.00170102
SerumLIF	4	0.00285984
SerumLIF	4	0.00119512
SerumLIF	4	0.00146151
SerumLIF	4	0.00220807
SerumLIF	4	0.00360436
SerumLIF	4	0.004128
SerumLIF	0	0.00209198
SerumLIF	1	0.00154231
SerumLIF	1	0.00166948
SerumLIF	2	0.00131377
SerumLIF	2	0.00177076
SerumLIF	2	0.00174297
SerumLIF	2	0.00177864
SerumLIF	3	0.00132327
SerumLIF	3	0.00139185
SerumLIF	3	0.00174401
SerumLIF	3	0.00116063
SerumLIF	3	0.00115434
SerumLIF	3	0.00157509
SerumLIF	0	0.00187452
SerumLIF	1	0.00175425
SerumLIF	1	0.00204627
SerumLIF	2	0.00161173
SerumLIF	2	0.00155937
SerumLIF	2	0.00156597
SerumLIF	2	0.00247241
SerumLIF	0	0.00256769
SerumLIF	1	0.00140584
SerumLIF	1	0.00150307
SerumLIF	2	0.00137192
SerumLIF	2	0.00131519
SerumLIF	2	0.00114329
SerumLIF	2	0.00129533
SerumLIF	3	0.00129255
SerumLIF	3	0.00129394
SerumLIF	3	0.00152558
SerumLIF	3	0.00113574
SerumLIF	3	0.00121993
SerumLIF	3	0.000922888
SerumLIF	4	0.00181297
SerumLIF	4	0.000977964
SerumLIF	0	0.00165382
SerumLIF	1	0.000851798
SerumLIF	1	0.00143641
SerumLIF	2	0.00109123
SerumLIF	2	0.00117475
SerumLIF	2	0.00181714
SerumLIF	2	0.00142749
SerumLIF	3	0.000996765
SerumLIF	3	0.00113722
SerumLIF	3	0.00196429
SerumLIF	3	0.00162066
SerumLIF	3	0.00170923
SerumLIF	3	0.0014958
SerumLIF	3	0.00124812
SerumLIF	3	0.000971867
SerumLIF	4	0.00092143
SerumLIF	4	0.00154172
SerumLIF	4	0.001331
SerumLIF	4	0.00105218
SerumLIF	4	0.00215215
SerumLIF	4	0.00152299
SerumLIF	4	0.00174674
SerumLIF	4	0.00127771
SerumLIF	4	0.00126141
SerumLIF	4	0.00139771
SerumLIF	4	0.00176839
SerumLIF	4	0.00196505
SerumLIF	4	0.00182591
SerumLIF	4	0.00163121
SerumLIF	4	0.00107936
SerumLIF	0	0.00143287
SerumLIF	1	0.00168538
SerumLIF	1	0.00141476
SerumLIF	2	0.00189945
SerumLIF	2	0.001876
SerumLIF	2	0.0020679
SerumLIF	2	0.0017295
SerumLIF	3	0.00197036
SerumLIF	3	0.0020303
SerumLIF	3	0.00128566
SerumLIF	3	0.0011694
SerumLIF	3	0.00187681
SerumLIF	3	0.0014912
SerumLIF	3	0.00112487
SerumLIF	3	0.00198112
SerumLIF	4	0.00178588
SerumLIF	4	0.00166691
SerumLIF	4	0.00173624
SerumLIF	4	0.00197067
SerumLIF	4	0.00135265
SerumLIF	4	0.00160481
SerumLIF	4	0.00112337
SerumLIF	4	0.00130371
SerumLIF	4	0.00227243
SerumLIF	4	0.00155624
SerumLIF	4	0.00151218
SerumLIF	4	0.00151471
SerumLIF	4	0.00245049
SerumLIF	4	0.0013911
SerumLIF	4	0.00158487
SerumLIF	4	0.00111919
SerumLIF	0	0.00131312
SerumLIF	1	0.00122109
SerumLIF	1	0.0011103
SerumLIF	2	0.00132113
SerumLIF	2	0.00110529
SerumLIF	2	0.00181515
SerumLIF	2	0.00157146
SerumLIF	3	0.000870795
SerumLIF	3	0.00132286
SerumLIF	3	0.00157802
SerumLIF	3	0.00118338
SerumLIF	3	0.00157622
SerumLIF	3	0.00145556
SerumLIF	3	0.0014179
SerumLIF	3	0.00211609
SerumLIF	0	0.00176206
SerumLIF	1	0.00116448
SerumLIF	1	0.00169711
SerumLIF	2	0.00131985
SerumLIF	2	0.00141483
SerumLIF	2	0.0014923
SerumLIF	2	0.00149482
SerumLIF	3	0.00150353
SerumLIF	3	0.00251186
SerumLIF	3	0.00154032
SerumLIF	3	0.00170271
SerumLIF	3	0.00147883
SerumLIF	3	0.00181488
SerumLIF	3	0.00226794
SerumLIF	3	0.00210457
SerumLIF	4	0.00196591
SerumLIF	4	0.00210779
SerumLIF	4	0.00135627
SerumLIF	4	0.000970354
SerumLIF	4	0.0013559
SerumLIF	4	0.00263748
SerumLIF	4	0.00211828
SerumLIF	5	NA
SerumLIF	0	0.00191577
SerumLIF	1	0.00124493
SerumLIF	1	0.000972017
SerumLIF	2	0.00111605
SerumLIF	2	0.00134231
SerumLIF	3	0.0011071
SerumLIF	0	0.00178499
SerumLIF	1	0.00103305
SerumLIF	1	0.00129644
SerumLIF	2	0.000559237
SerumLIF	2	0.00135509
SerumLIF	2	0.000926769
SerumLIF	2	0.000571413
SerumLIF	3	0.0013705
SerumLIF	3	0.00131658
SerumLIF	3	0.00101953
SerumLIF	3	0.00155244
SerumLIF	3	0.00134137
SerumLIF	3	0.000921567
SerumLIF	3	0.000742629
SerumLIF	3	0.000951969
SerumLIF	4	0.0014499
SerumLIF	4	0.00121668
SerumLIF	4	0.00146899
SerumLIF	4	0.00171594
SerumLIF	4	0.00139176
SerumLIF	4	0.00116881
SerumLIF	4	0.00135463
SerumLIF	4	0.00137911
SerumLIF	4	0.00121168
SerumLIF	4	0.00253461
SerumLIF	4	0.00159924
SerumLIF	4	0.000978236
SerumLIF	4	0.000516086
SerumLIF	4	0.00108268
SerumLIF	4	0.00227149
SerumLIF	0	0.00131658
SerumLIF	1	0.0012284
SerumLIF	1	0.00130543
SerumLIF	2	0.00174823
SerumLIF	2	0.00164882
SerumLIF	2	0.00146474
SerumLIF	2	0.000942856
SerumLIF	3	0.000876385
SerumLIF	0	0.00168799
SerumLIF	1	0.00130891
SerumLIF	1	0.00131677
SerumLIF	2	0.00177114
SerumLIF	2	0.00155704
SerumLIF	2	0.00129611
SerumLIF	2	0.00211639
SerumLIF	3	0.00162195
SerumLIF	3	0.00132923
SerumLIF	3	0.00156258
SerumLIF	3	0.0017409
SerumLIF	3	0.00161248
SerumLIF	3	0.0012942
SerumLIF	3	0.00128202
SerumLIF	3	0.00101125
SerumLIF	4	0.00102935
SerumLIF	4	0.00208652
SerumLIF	4	0.00142517
SerumLIF	4	0.00145475
SerumLIF	4	0.00168555
SerumLIF	4	0.00208377
SerumLIF	4	0.00112179
SerumLIF	4	0.00160121
SerumLIF	4	0.00147665
SerumLIF	4	0.00154202
SerumLIF	4	0.0016663
SerumLIF	4	0.00127345
SerumLIF	4	0.00125837
SerumLIF	4	0.000953114
SerumLIF	0	0.00158702
SerumLIF	1	0.00157285
SerumLIF	1	0.00140417
SerumLIF	2	0.00161863
SerumLIF	2	0.00167243
SerumLIF	2	0.00119698
SerumLIF	2	0.00249128
SerumLIF	3	0.00190163
SerumLIF	3	0.00166779
SerumLIF	3	0.00160959
SerumLIF	3	0.00131874
SerumLIF	3	0.00199127
SerumLIF	4	0.00163962
SerumLIF	0	0.00199297
SerumLIF	1	0.00129837
SerumLIF	1	0.00104327
SerumLIF	2	0.00117788
SerumLIF	2	0.00135383
SerumLIF	2	0.00124616
SerumLIF	2	0.00114159
SerumLIF	3	0.000524828
SerumLIF	3	0.00104413
SerumLIF	3	0.00106429
SerumLIF	3	0.00130146
SerumLIF	3	0.00100214
SerumLIF	3	0.00101484
SerumLIF	3	0.00145413
SerumLIF	3	0.00120664
SerumLIF	4	0.00111438
SerumLIF	4	0.00145789
SerumLIF	4	0.00174838
SerumLIF	4	0.00127308
SerumLIF	4	0.00160244
SerumLIF	4	0.00138601
SerumLIF	4	0.00161716
SerumLIF	4	0.00178973
SerumLIF	4	0.00118673
RA	0	0.000770728
RA	1	0.0010789
RA	1	0.00209182
RA	2	0.0020052
RA	2	0.00366788
RA	2	0.00193211
RA	2	0.00167612
RA	3	0.0016799
RA	3	0.00198032
RA	3	0.00134673
RA	3	0.000995283
RA	3	0.00113115
RA	3	0.00110703
RA	3	0.00119112
RA	3	0.00116125
RA	0	0.00187841
RA	1	0.00124939
RA	1	0.00133591
RA	2	0.00182493
RA	2	0.00171208
RA	2	0.000991125
RA	2	0.00224231
RA	3	0.00142293
RA	3	0.00207505
RA	3	0.00339702
RA	3	0.00142016
RA	3	0.00143288
RA	3	0.00168566
RA	3	0.00147672
RA	3	0.00197407
RA	4	0.00122555
RA	4	0.00217398
RA	4	0.00113376
RA	4	0.0015825
RA	4	0.00198245
RA	4	0.00130998
RA	4	0.00176617
RA	4	0.00232124
RA	4	0.00225113
RA	4	0.0017183
RA	4	0.00206546
RA	5	0.00115621
RA	5	0.00189043
RA	5	0.00123977
RA	5	0.00129677
RA	5	0.00131937
RA	5	0.00135636
RA	5	0.000675574
RA	5	0.000911962
RA	0	0.00268202
RA	1	0.00196271
RA	1	0.00165734
RA	2	0.00101575
RA	2	0.00249474
RA	2	0.00131092
RA	2	0.00104659
RA	3	0.0017882
RA	3	0.00264327
RA	3	0.00330961
RA	3	0.00245103
RA	3	0.0015181
RA	3	0.00167049
RA	3	0.00167926
RA	3	0.00175257
RA	4	0.00166787
RA	4	0.00222122
RA	4	0.002353
RA	4	0.00234868
RA	4	0.00162446
RA	4	0.00181559
RA	4	0.0017017
RA	4	0.00178656
RA	4	0.0011104
RA	4	0.00235038
RA	4	0.001549
RA	4	0.00177902
RA	4	0.00261591
RA	4	0.00178265
RA	4	0.00145321
RA	0	0.0019299
RA	1	0.00107647
RA	1	0.00119415
RA	2	0.000828703
RA	2	0.000896757
RA	2	0.00147698
RA	2	0.00126116
RA	3	0.000913952
RA	3	0.00109683
RA	3	0.000808719
RA	3	0.00114735
RA	3	0.00138768
RA	3	0.000982552
RA	3	0.001806
RA	3	0.00122576
RA	4	0.00206247
RA	4	0.00152364
RA	4	0.00168212
RA	4	0.00131109
RA	4	0.00150594
RA	4	0.000984875
RA	4	0.00104818
RA	4	0.00182239
RA	4	0.00118913
RA	4	0.00154229
RA	4	0.00464161
RA	5	0.00151946
RA	5	0.00125553
RA	0	0.00151694
RA	1	0.00175875
RA	1	0.00158175
RA	2	0.00225931
RA	2	0.00238884
RA	2	0.00139291
RA	2	0.00228922
RA	3	0.00123175
RA	3	0.00130916
RA	3	0.00117349
RA	3	0.00158569
RA	3	0.00171557
RA	3	0.0011595
RA	3	0.00145926
RA	3	0.00181982
RA	4	0.00125386
RA	4	0.000906602
RA	4	0.00127866
RA	4	0.00151308
RA	4	0.000803905
RA	4	0.00170423
RA	4	0.00143357
RA	4	0.00235281
RA	4	0.00169275
RA	4	0.00310165
RA	4	0.00255299
RA	4	0.00148029
RA	4	0.00174634
RA	4	0.00136566
RA	4	0.00164178
RA	5	0.00216829
RA	5	0.00281771
RA	5	0.00243102
RA	5	0.00203569
RA	0	0.00102105
RA	1	0.00192216
RA	1	0.00276608
RA	2	0.0026408
RA	2	0.00202401
RA	2	0.000836244
RA	2	0.00128924
RA	3	0.00196907
RA	3	0.00229345
RA	0	0.00125756
RA	1	0.00265745
RA	1	0.00245868
RA	2	0.00203639
RA	2	0.00272282
RA	2	0.00359857
RA	2	0.0034693
RA	3	0.00220845
RA	3	0.00347475
RA	4	0.00267425
RA	4	0.0018774
RA	4	0.0016457
RA	4	0.00208989
RA	0	0.00285474
RA	1	0.00188957
RA	1	0.00215884
RA	2	0.00133433
RA	2	0.00229865
RA	2	0.00463929
RA	2	0.00334186
RA	3	0.00257965
RA	3	0.00226545
RA	3	0.00213642
RA	3	0.00268461
RA	3	0.00217609
RA	3	0.00248024
RA	3	0.0020794
RA	3	0.00362896
RA	4	0.00225572
RA	4	0.00333994
RA	4	0.00232509
RA	4	0.00335184
RA	4	0.00147923
RA	4	0.00228552
RA	4	0.00194436
RA	4	0.00239835
RA	4	0.00305362
RA	4	0.00235774
RA	4	0.00268382
RA	4	0.00313718
RA	4	0.00280212
RA	4	0.00313006
RA	4	0.00251899
RA	4	0.0022666
RA	5	0.00360543
RA	5	0.00336807
RA	5	0.00467675
RA	5	0.00279703
RA	5	0.00409549
RA	5	0.00167307
RA	5	0.0019339
RA	5	0.0033181
RA	5	0.00330975
RA	5	0.00233213
RA	5	0.00233396
RA	5	0.00167859
RA	5	0.00287813
RA	5	0.00307108
RA	5	0.0029186
RA	5	0.00244652
RA	5	0.00192095
RA	5	0.00265466
RA	5	0.00236458
RA	5	0.00189791
RA	0	0.00153169
RA	1	0.0022392
RA	2	0.00168394
RA	2	0.00248396
RA	3	0.00255905
RA	3	0.00193499
RA	3	0.000824314
RA	4	0.00255745
RA	4	0.00176263
RA	0	0.00295185
RA	1	0.00255707
RA	1	0.00194954
RA	2	0.00172678
RA	2	0.0015342
RA	2	0.00171515
RA	2	0.00142857
RA	3	0.00162083
RA	3	0.00277288
RA	3	0.00144438
RA	3	0.00151479
RA	3	0.00148303
RA	3	0.00148385
RA	3	0.000942378
RA	3	0.00139975
RA	4	0.00107894
RA	0	0.00200206
RA	1	0.00126555
RA	1	0.0013079
RA	2	0.0011674
RA	2	0.000894969
RA	2	0.00154952
RA	2	0.00200283
RA	3	0.00181435
RA	3	0.00142941
RA	3	0.00108641
RA	3	0.00113597
RA	3	0.00139125
RA	3	0.00166339
RA	3	0.00103597
RA	3	0.00130363
RA	4	0.00139458
RA	4	0.000968446
RA	4	0.00155387
RA	4	0.000946911
RA	4	0.00156149
RA	4	0.00090312
RA	4	0.000930235
RA	4	0.001469
RA	4	0.000925191
RA	4	0.00123043
RA	4	0.00132079
RA	0	0.00132098
RA	1	0.00103307
RA	1	0.00115275
RA	2	0.000789309
RA	2	0.00122877
RA	2	0.00125892
RA	2	0.00151788
RA	3	0.000890382
RA	3	0.00131865
RA	3	0.00167575
RA	3	0.00103432
RA	3	0.00174925
RA	4	0.00174284
RA	4	0.00247148
RA	4	0.0016831
RA	0	0.00205708
RA	1	0.00245234
RA	1	0.00212697
RA	2	0.00306708
RA	2	0.00229735
RA	3	0.00200392
RA	3	0.00212509
RA	3	0.00225853
RA	3	0.00251088
RA	4	0.00194118
RA	4	0.00285185
RA	4	0.00210225
RA	4	0.00139819
RA	4	0.00294429
RA	4	0.00100631
RA	4	0.00119946
RA	0	0.00173363
RA	1	0.00316668
RA	1	0.00246604
RA	2	0.00213511
RA	2	0.00258781
RA	2	0.00301879
RA	2	0.00225364
RA	3	0.0019823
RA	3	0.00201356
RA	3	0.00158089
RA	3	0.00202488
RA	3	0.002229
RA	3	0.00267191
RA	3	0.00233162
RA	3	0.00180724
RA	4	0.00166648
RA	4	0.00163572
RA	4	0.00200939
RA	4	0.00264017
RA	4	0.00155449
RA	4	0.00210117
RA	4	0.00124636
RA	4	0.00177659
RA	4	0.00303188
RA	4	0.00273256
RA	4	0.00228234
RA	4	0.00200313
RA	4	0.00198657
RA	4	0.00200748
RA	4	0.0023727
RA	5	0.00289517
RA	5	0.00279693
RA	5	0.00193297
RA	5	0.00173534
RA	5	0.00260665
RA	5	0.00226414
RA	0	0.00430176
RA	1	0.00259559
RA	1	0.0016073
RA	2	0.00145239
RA	2	0.00162067
RA	3	0.00108764
RA	4	0.000805166
RA	4	0.000935658
RA	0	0.00223929
RA	1	0.0027022
RA	1	0.00223341
RA	2	0.00396042
RA	2	0.00344097
RA	2	0.00259626
RA	2	0.00259559
RA	3	0.00241049
RA	3	0.00274554
RA	3	0.00220136
RA	3	0.00320245
RA	3	0.00382392
RA	3	0.00302498
RA	3	0.00329776
RA	3	0.00465898
RA	4	0.0027149
RA	4	0.00262224
RA	4	0.00260625
RA	4	0.00222225
RA	4	0.00174564
RA	4	0.00243355
RA	4	0.0052354
RA	4	0.00199774
RA	4	0.00199596
RA	4	0.00166254
RA	4	0.00326683
RA	4	0.00321917
RA	4	0.003931
RA	5	0.00325147
RA	5	0.00351789
RA	5	0.00127293
RA	5	0.00158971
RA	5	0.00183103
RA	5	0.00291502
RA	0	0.00106696
RA	1	0.0015897
RA	1	0.00129208
RA	2	0.00208123
RA	2	0.0017578
RA	2	0.00167178
RA	2	0.00275955
RA	3	0.00209976
RA	3	0.00245534
RA	3	0.00206478
RA	3	0.00152773
RA	3	0.00225674
RA	4	0.00209835
RA	4	0.003383
RA	4	0.00116691
RA	4	0.00209654
RA	4	0.00179688
RA	4	0.00265618
RA	0	0.00136407
RA	1	0.00275465
RA	1	0.00241341
RA	2	0.00236058
RA	2	0.00373053
RA	2	0.00432744
RA	2	0.00323648
RA	3	0.00457381
RA	3	0.00306602
RA	3	0.00374493
RA	3	0.00382972
RA	3	0.00469853
RA	4	0.00284691
RA	0	0.00102095
RA	1	0.00248065
RA	1	0.00173666
RA	2	0.00280831
RA	2	0.00187198
RA	2	0.00309101
RA	2	0.00300737
RA	3	0.0038313
RA	3	0.00225377
RA	3	0.00231967
RA	3	0.00248167
RA	3	0.00580416
RA	3	0.00471668
RA	3	0.0033503
RA	3	0.00296682
RA	4	0.00236196
RA	4	0.00237296
RA	4	0.00282943
RA	4	0.00191285
RA	4	0.00409313
RA	4	0.00402404
RA	4	0.00229173
RA	4	0.0032205
RA	4	0.0024393
RA	4	0.00257922
RA	4	0.00194203
RA	4	0.00229526
RA	4	0.00194286
RA	5	0.00176023
RA	5	0.00154509
RA	5	0.00156483
RA	5	0.00111878
RA	5	0.000648154
RA	5	0.00090054
RA	5	0.00177142
RA	5	0.00144439
RA	5	0.00155073
RA	5	0.00116704
RA	5	0.00164252
RA	0	0.00133811
RA	1	0.00136741
RA	1	0.00132733
RA	2	0.00144527
RA	2	0.00138818
RA	2	0.00147067
RA	2	0.00210197
RA	3	0.00196863
RA	3	0.00167069
RA	3	0.00161845
RA	3	0.00251343
RA	3	0.00201209
RA	3	0.00215291
RA	4	0.00213217
RA	4	0.00226509
RA	4	0.00231211
RA	0	0.00339637
RA	1	0.00261416
RA	1	0.00166916
RA	2	0.00160689
RA	2	0.00366651
RA	2	0.00252625
RA	2	0.00211335
RA	3	0.00198428
RA	3	0.00189064
RA	3	0.00312218
RA	3	0.0018315
RA	3	0.00277975
RA	3	0.00212062
RA	4	0.0016245
RA	4	0.00136491
RA	4	0.00141327
RA	4	0.00242693
RA	4	0.00163547
RA	4	0.00172283
RA	4	0.00176049
RA	4	0.00177858
RA	4	0.00176918
RA	4	0.0022604
RA	5	0.000960063
RA	5	0.00161935
RA	5	0.00149072
RA	5	0.00122769
RA	5	0.00179777
RA	5	0.00132763
RA	5	0.000613206
RA	5	0.00140222
RA	5	0.0016909
RA	5	0.00147083
RA	5	0.00179315
RA	5	0.00327243
RA	0	0.000800078
RA	1	0.00107547
RA	1	0.00188384
RA	2	0.0013916
RA	2	0.00127903
RA	2	0.00208643
RA	2	0.000829131
RA	3	0.00242162
RA	3	0.00197865
RA	3	0.00149266
RA	3	0.00198027
RA	0	0.00257235
RA	1	0.00328237
RA	1	0.00328041
RA	2	0.00494343
RA	2	0.00513678
RA	2	0.00268572
RA	2	0.00346337
RA	3	0.00370957
RA	3	0.00473166
RA	3	0.00312188
RA	3	0.00300229
RA	3	0.00311413
RA	3	0.00311132
RA	3	0.00271555
RA	3	0.00244582
RA	4	0.00270425
RA	4	0.00234095
RA	4	0.00222065
RA	4	0.00345962
RA	4	0.00145238
RA	4	0.00195754
RA	4	0.00203497
RA	4	0.00247066
RA	4	0.00175974
RA	4	0.00177861
RA	4	0.000911511
RA	4	0.00187229
RA	4	0.00127948
RA	4	0.000835774
RA	5	0.00216541
RA	0	0.00348693
RA	1	0.00194972
RA	1	0.00237035
RA	2	0.00254046
RA	2	0.00174929
RA	2	0.00169419
RA	2	0.00210472
RA	3	0.00148549
RA	3	0.00219228
RA	3	0.00136834
RA	3	0.00184963
RA	3	0.0019651
RA	3	0.00193551
RA	4	0.00208083
RA	4	0.00215903
RA	4	0.0017572
RA	4	0.00212812
RA	4	0.00243376
RA	4	0.00199567
RA	4	0.00194745
RA	0	0.001291
RA	1	0.000758678
RA	2	0.000932716
RA	2	0.000897009
RA	3	0.00160972
RA	3	0.00102907
RA	3	0.00167485
RA	0	0.00293077
RA	1	0.00371301
RA	1	0.00257031
RA	2	0.00250769
RA	2	0.00280839
RA	2	0.00351628
RA	2	0.00223191
RA	3	0.00315123
RA	3	0.00210181
RA	3	0.00227341
RA	3	0.00251577
RA	3	0.00309894
RA	3	0.00273347
RA	3	0.00221379
RA	3	0.00381279
RA	4	0.0015516
RA	4	0.00131767
RA	4	0.00202521
RA	4	0.00223094
RA	4	0.00345471
RA	4	0.00228811
RA	4	0.00119084
RA	4	0.00183515
RA	4	0.00189899
RA	4	0.00188602
RA	4	0.00208664
RA	4	0.00179127
RA	4	0.00213702
RA	4	0.00245774
RA	4	0.00264058
RA	4	0.00212408
RA	5	0.00266027
RA	5	0.00239583
RA	5	0.00293215
RA	5	0.00226289
RA	5	0.0015117
RA	5	0.000487723
RA	5	0.00200945
RA	5	0.00232027
RA	5	0.00196916
RA	5	0.001773
RA	5	0.002772
RA	5	0.00366189
RA	5	0.00157161
RA	5	0.00156801
RA	5	0.00109843
RA	5	0.0019667
RA	5	0.00185058
RA	5	0.00144531
RA	5	0.00135634
RA	5	0.00194494
RA	6	0.00220145
RA	0	0.00207588
RA	1	0.00244667
RA	1	0.00249894
RA	2	0.00260508
RA	2	0.00227262
RA	2	0.00232153
RA	3	0.000889334
RA	3	0.000811366
RA	3	0.00419294
RA	3	0.00280561
RA	3	0.00193554
RA	4	0.00431204
RA	4	0.00285026
RA	4	0.0011966
RA	4	0.00203961
RA	4	0.00207281
RA	4	0.00174381
RA	0	0.00200613
RA	1	0.0021338
RA	1	0.00245139
RA	2	0.00117017
RA	2	0.0015913
RA	2	0.00170245
RA	2	0.00160597
RA	3	0.00159488
RA	3	0.00127252
RA	3	0.00159997
RA	3	0.00140118
RA	3	0.00104201
RA	3	0.00107152
RA	3	0.00124598
RA	3	0.0014647
RA	4	0.0020612
RA	4	0.00167205
RA	4	0.00136742
RA	4	0.00179167
RA	4	0.00141278
RA	4	0.00109577
RA	4	0.00117856
RA	4	0.00170627
RA	4	0.00204088
RA	4	0.00190281
RA	4	0.00155786
RA	4	0.00126847
RA	4	0.00126342
RA	4	0.00120927
RA	5	0.00127496
RA	5	0.00189804
RA	5	0.00164046
RA	5	0.00298072
RA	5	0.00109749
RA	5	0.00167619
RA	5	0.00181148
RA	5	0.00134926
RA	5	0.00183529
RA	5	0.00152547
RA	5	0.00120272
RA	5	0.00175869
RA	5	0.00142976
RA	5	0.00181915
RA	5	0.00151944
RA	5	0.00136787
RA	5	0.00149606
RA	5	0.00168576
RA	5	0.00208931
RA	5	0.00138613
RA	0	0.00185415
RA	1	0.00160174
RA	1	0.00185131
RA	2	0.00201323
RA	2	0.00169095
RA	2	0.00176288
RA	2	0.00250388
RA	3	0.00156396
RA	3	0.00173178
RA	3	0.000818149
RA	3	0.00162629
RA	3	0.00149379
RA	3	0.00180528
RA	3	0.0014792
RA	3	0.00133304
RA	4	0.00145663
RA	4	0.00133868
RA	4	0.0015272
RA	4	0.00165492
RA	4	0.000589416
RA	4	0.000654283
RA	4	0.000613234
RA	4	0.000676092
RA	4	0.000911176
RA	4	0.00147526
RA	4	0.00154632
RA	4	0.00107437
RA	4	0.000567503
RA	4	0.00108195
RA	5	0.00104448
RA	5	0.000965881
RA	5	0.00119494
RA	5	0.00194561
RA	0	0.00179649
RA	1	0.0011035
RA	1	0.00148647
RA	2	0.00127819
RA	2	0.00243382
RA	2	0.00195374
RA	2	0.0044646
RA	3	0.00157202
RA	3	0.00208077
RA	3	0.00147547
RA	3	0.0012181
RA	3	0.00118537
RA	3	0.00229432
RA	4	0.0037269
RA	4	0.0024259
RA	4	0.00190285
RA	4	0.00120064
RA	4	0.00146695
RA	4	0.00274948
RA	0	0.00368739
RA	1	0.00340782
RA	1	0.00159069
RA	2	0.00239979
RA	2	0.00308381
RA	2	0.00259372
RA	2	0.0014777
RA	3	0.00200159
RA	3	0.00150865
RA	3	0.00241369
RA	3	0.00202859
RA	3	0.00193187
RA	3	0.00165971
RA	3	0.00114984
RA	3	0.00265207
RA	4	0.00104409
RA	4	0.00126054
RA	4	0.00183503
RA	4	0.00162163
RA	4	0.000859808
RA	4	0.00178861
RA	4	0.00100992
RA	4	0.00127827
RA	4	0.00108633
RA	4	0.00174575
RA	4	0.00151634
RA	4	0.00239258
RA	4	0.00192436
RA	4	0.00339134
RA	4	0.0018964
RA	5	0.00155934
RA	5	0.00104977
RA	5	0.00169838
RA	5	0.0012154
RA	5	0.00120815
RA	5	0.00209724
RA	5	0.00124684
RA	5	0.00102971
RA	5	0.00143981
RA	5	0.000981705
RA	5	0.0012561
RA	5	0.000611592
RA	5	0.00180604
RA	5	0.00167324
RA	5	0.00257666
RA	5	0.0016493
RA	5	0.00145392
RA	0	0.00340719
RA	1	0.00504666
RA	1	0.00718993
RA	2	0.00474115
RA	2	0.00653114
RA	2	0.00416515
RA	3	0.00357864
RA	3	0.00369322
RA	3	0.00263357
RA	3	0.00331806
RA	3	0.0033206
RA	4	0.00174484
RA	4	0.00214094
RA	4	0.00192574
RA	0	NA
RA	1	0.00110045
RA	1	0.00168799
RA	2	0.000612483
RA	2	0.0014822
RA	2	0.00195048
RA	3	0.000982781
RA	3	0.00133924
RA	3	0.00129455
RA	3	0.00147874
RA	4	0.00166765
RA	4	0.00212251
RA	0	0.00111883
RA	1	0.00128205
RA	1	0.00134678
RA	2	0.00164062
RA	2	0.00139842
RA	2	0.00144052
RA	3	0.00167025
RA	3	0.00130395
RA	4	0.00177755
RA	0	0.000786844
RA	1	0.00194566
RA	1	0.00144103
RA	2	0.00134388
RA	2	0.00142569
RA	2	0.00183296
RA	2	0.00214019
RA	3	0.00306658
RA	3	0.00287247
RA	3	0.00272691
RA	3	0.00199355
RA	3	0.0014845
RA	3	0.00195589
RA	3	0.00217086
RA	3	0.00200537
RA	4	0.00271587
RA	4	0.00500809
RA	4	0.0017761
RA	4	0.00344188
RA	4	0.00303255
RA	4	0.00306406
RA	4	0.00160323
RA	4	0.00245312
RA	4	0.00182464
RA	4	0.00311775
RA	4	0.0027916
RA	4	0.00271559
RA	4	0.0023201
RA	4	0.0015823
RA	5	0.00183755
RA	5	0.00176552
RA	5	0.00299127
RA	5	0.00244189
RA	5	0.00200893
RA	5	0.00194659
RA	5	0.00315531
RA	5	0.0010424
RA	5	0.00137329
RA	5	0.0018939
RA	5	0.00152531
RA	5	0.00201339
RA	5	0.00574908
RA	5	0.00104555
RA	5	0.0012619
RA	5	0.000734286
RA	5	0.00173714
RA	5	0.00157215
RA	5	0.00181919
RA	5	0.00197604
RA	5	0.00233363
RA	5	0.0019412
RA	5	0.00140508
RA	5	0.00108748
RA	6	0.00135083
RA	6	0.00295116
RA	0	0.00138801
RA	1	0.00141837
RA	2	0.00133333
RA	0	0.00183589
RA	1	0.00115489
RA	1	0.00150836
RA	2	0.000963777
RA	2	0.00104367
RA	2	0.00194475
RA	2	0.00160642
RA	3	0.0012814
RA	3	0.00115221
RA	3	0.00101589
RA	3	0.00121979
RA	3	0.00160997
RA	3	0.00121274
RA	3	0.00200027
RA	3	0.00166285
RA	4	0.00120463
RA	4	0.00288254
RA	4	0.00197463
RA	4	0.00181962
RA	4	0.00176076
RA	4	0.00188728
RA	4	0.00171097
RA	4	0.00210865
RA	4	0.00217913
RA	4	0.00198605
RA	4	0.00213274
RA	4	0.00249524
RA	0	0.00112573
RA	1	0.0012777
RA	1	0.00109074
RA	2	0.00359475
RA	2	0.00209883
RA	3	0.00243291
RA	3	0.00081254
RA	3	0.00328964
RA	3	0.00244508
RA	4	0.000664471
RA	4	0.00159633
RA	0	0.00200032
RA	1	0.00127857
RA	1	0.00159196
RA	2	0.00228496
RA	2	0.00205782
RA	2	0.00243119
RA	2	0.0020952
RA	3	0.00264061
RA	3	0.00215571
RA	3	0.00281026
RA	3	0.00182287
RA	3	0.00105434
RA	3	0.00194457
RA	4	0.00228493
RA	4	0.00114307
RA	4	0.0012959
RA	4	0.00164915
RA	4	0.00177253
RA	4	0.00162109
RA	4	0.00157163
RA	4	0.00144748
RA	0	0.000971054
RA	1	0.00134091
RA	1	0.00231206
RA	2	0.000950903
RA	2	0.00157973
RA	2	0.00138269
RA	2	0.00111944
RA	3	0.00104846
RA	3	0.00165939
RA	3	0.00215482
RA	3	0.00124473
RA	3	0.00147835
RA	3	0.00180711
RA	3	0.000879435
RA	3	0.00146649
RA	4	0.00231236
RA	4	0.00186707
RA	4	0.00284856
RA	4	0.00262526
RA	4	0.00229259
RA	4	0.00205685
RA	4	0.00103554
RA	4	0.000912966
RA	4	0.00151803
RA	4	0.00152066
RA	4	0.00208361
RA	5	0.00250179
RA	5	0.00242646
RA	5	0.00200618
RA	5	0.00180424
RA	5	0.00182865
RA	5	0.00164005
RA	5	0.00191487
RA	5	0.00135905
RA	5	0.00171944
RA	0	0.00301109
RA	1	0.00317178
RA	1	0.00363549
RA	2	0.00262921
RA	2	0.00332113
RA	3	0.00295877
RA	0	0.0011035
RA	1	0.00190432
RA	1	0.00234949
RA	2	0.00250466
RA	2	0.00218558
RA	2	0.00267574
RA	3	0.00246503
RA	3	0.00170072
RA	3	0.00557994
RA	0	0.00350542
RA	1	0.0028575
RA	1	0.00247204
RA	2	0.0026705
RA	2	0.00225648
RA	2	0.00182795
RA	2	0.00205591
RA	3	0.00135028
RA	3	0.00230617
RA	3	0.00351605
RA	3	0.00330835
RA	3	0.00256506
RA	3	0.00206478
RA	3	0.00153319
RA	3	0.00220001
RA	4	0.00149338
RA	4	0.00239437
RA	4	0.00166832
RA	4	0.00246812
RA	4	0.00286551
RA	4	0.00306563
RA	4	0.00129869
RA	4	0.00405474
RA	4	0.00300254
RA	4	0.0026741
RA	4	0.00531588
RA	4	0.00237486
RA	4	0.00250513
RA	4	0.00263422
RA	4	0.00139915
RA	4	0.00307686
RA	5	0.00202872
RA	5	0.0017672
RA	5	0.00198017
RA	5	0.00193379
RA	5	0.00200499
RA	5	0.00319765
RA	5	0.00260979
RA	5	0.00199636
RA	5	0.00283713
RA	5	0.00265395
RA	5	0.00230977
RA	5	0.00275026
RA	5	0.00152972
RA	5	0.00151947
RA	5	0.00160348
RA	5	0.0022131
RA	5	0.00201694
RA	5	0.00238011
RA	5	0.00261222
RA	5	0.00227798
RA	5	0.00154263
RA	5	0.00250515
RA	5	0.00274757
RA	5	0.00151979
RA	5	0.00171407
RA	5	0.00159854
RA	5	0.00151957
RA	5	0.00146432
RA	6	0.00233646
RA	6	0.00128336
RA	6	0.00236986
RA	6	0.00233305
RA	6	0.00164179
RA	6	0.00156436
RA	6	0.00183779
RA	6	0.00227643
RA	6	0.0018683
RA	6	0.000676178
RA	0	0.00155274
RA	1	0.00159456
RA	1	0.00142268
RA	2	0.00191187
RA	2	0.00228209
RA	2	0.00180436
RA	2	0.00142036
RA	3	0.00108003
RA	3	0.00120477
RA	3	0.00229339
RA	3	0.00239206
RA	3	0.00169703
RA	3	0.0023742
RA	3	0.00161033
RA	3	0.0012471
RA	4	0.00112033
RA	4	0.00136476
RA	4	0.00199037
RA	4	0.00145145
RA	4	0.00164621
RA	4	0.00182403
RA	4	0.00215997
RA	4	0.0019938
RA	4	0.00164703
RA	4	0.0016369
RA	4	0.00232255
RA	4	0.00214789
RA	4	0.00116964
RA	4	0.00145796
RA	4	0.00194804
RA	4	0.0017575
RA	0	0.00120629
RA	1	0.00123216
RA	1	0.00152106
RA	2	0.00112548
RA	2	0.00192465
RA	2	0.00149945
RA	2	0.0016999
RA	3	0.00123943
RA	3	0.00110899
RA	3	0.00195081
RA	3	0.00153866
RA	3	0.00105332
RA	3	0.00177004
RA	3	0.00172552
RA	3	0.00150411
RA	4	0.00204671
RA	4	0.00101922
RA	4	0.00145018
RA	4	0.00195575
RA	4	0.00215156
RA	4	0.000863683
RA	4	0.00164876
RA	4	0.000701348
RA	4	0.00217183
RA	4	0.00170328
RA	4	0.00195275
RA	4	0.00168383
RA	4	0.0012066
RA	4	0.00146958
RA	4	0.00136051
RA	5	0.00248887
RA	5	0.00238012
RA	5	0.00163955
RA	5	0.00127402
RA	5	0.00204725
RA	5	0.00151005
RA	5	0.0015784
RA	5	0.00214587
RA	5	0.0029832
RA	5	0.00279371
RA	5	0.00209982
RA	5	0.00183576
RA	5	0.00186211
RA	5	0.00187165
RA	5	0.0024529
RA	5	0.00246861
RA	5	0.00119902
RA	5	0.00129487
RA	5	0.001154
RA	5	0.00117832
SerumLIF	0	0.00159443
SerumLIF	1	0.000984278
SerumLIF	1	0.000996841
SerumLIF	2	0.00114096
SerumLIF	2	0.00119697
SerumLIF	2	0.00137091
SerumLIF	2	0.00104735
SerumLIF	3	0.00108296
SerumLIF	3	0.00132031
SerumLIF	3	0.00122654
SerumLIF	3	0.00108024
SerumLIF	3	0.00124927
SerumLIF	3	0.000631663
SerumLIF	3	0.00122
SerumLIF	0	0.001563
SerumLIF	1	0.000954854
SerumLIF	1	0.001523
SerumLIF	2	0.00146604
SerumLIF	2	0.00151117
SerumLIF	2	0.00147612
SerumLIF	2	0.00127362
SerumLIF	3	0.0033337
SerumLIF	3	0.00266002
SerumLIF	3	0.00242088
SerumLIF	3	0.00159034
SerumLIF	3	0.00223457
SerumLIF	3	0.00164383
SerumLIF	3	0.00125761
SerumLIF	3	0.00112275
SerumLIF	0	0.00108866
SerumLIF	1	0.00108817
SerumLIF	1	0.00131531
SerumLIF	2	0.00100301
SerumLIF	2	0.00103078
SerumLIF	2	0.000688993
SerumLIF	2	0.000695311
SerumLIF	3	0.00117765
SerumLIF	3	0.00146926
SerumLIF	3	0.000902397
SerumLIF	3	0.00110661
SerumLIF	3	0.00155528
SerumLIF	0	0.000997935
SerumLIF	1	0.00107368
SerumLIF	1	0.00184814
SerumLIF	2	0.00109299
SerumLIF	2	0.00125113
SerumLIF	2	0.00126061
SerumLIF	2	0.00168479
SerumLIF	3	0.00196486
SerumLIF	3	0.00180392
SerumLIF	3	0.000813285
SerumLIF	3	0.00103269
SerumLIF	3	0.00142466
SerumLIF	3	0.00142719
SerumLIF	3	0.00104152
SerumLIF	3	0.0019759
SerumLIF	4	0.00142981
SerumLIF	4	0.00213091
SerumLIF	4	0.0023714
SerumLIF	4	0.00131152
SerumLIF	4	0.00166382
SerumLIF	4	0.00116583
SerumLIF	4	0.00158447
SerumLIF	4	0.00142747
SerumLIF	4	0.00117077
SerumLIF	4	0.00129669
SerumLIF	4	0.00132478
SerumLIF	0	0.00202286
SerumLIF	1	0.00252466
SerumLIF	1	0.00169256
SerumLIF	2	0.00439243
SerumLIF	2	0.00265834
SerumLIF	2	0.0027249
SerumLIF	2	0.00362534
SerumLIF	0	0.000965699
SerumLIF	1	0.00162772
SerumLIF	2	0.00371206
SerumLIF	0	0.00204753
SerumLIF	1	0.00182599
SerumLIF	1	0.00167683
SerumLIF	2	0.00121491
SerumLIF	2	0.000997049
SerumLIF	2	0.00101556
SerumLIF	2	0.00156799
SerumLIF	3	0.00104007
SerumLIF	3	0.0012833
SerumLIF	3	0.00179327
SerumLIF	3	0.00149003
SerumLIF	3	0.00179689
SerumLIF	4	0.0016047
SerumLIF	4	0.00168752
SerumLIF	4	0.00191437
SerumLIF	4	0.00190575
SerumLIF	0	0.0020909
SerumLIF	1	0.00143294
SerumLIF	1	0.00184104
SerumLIF	2	0.00200223
SerumLIF	2	0.00121464
SerumLIF	2	0.00171251
SerumLIF	2	0.00166511
SerumLIF	3	0.00658573
SerumLIF	3	0.00330803
SerumLIF	3	0.00159646
SerumLIF	3	0.00171148
SerumLIF	3	0.00328205
SerumLIF	3	0.00271696
SerumLIF	3	0.0026972
SerumLIF	3	0.00265354
SerumLIF	4	0.00370462
SerumLIF	4	0.00180797
SerumLIF	4	0.00176605
SerumLIF	0	0.00114829
SerumLIF	1	0.000691511
SerumLIF	1	0.000977588
SerumLIF	2	0.000503284
SerumLIF	2	0.000723582
SerumLIF	2	0.000401483
SerumLIF	2	0.000643964
SerumLIF	3	0.000636127
SerumLIF	3	0.00101513
SerumLIF	3	0.000633215
SerumLIF	3	0.00112406
SerumLIF	3	0.000948447
SerumLIF	3	0.00100727
SerumLIF	3	0.0019728
SerumLIF	3	0.00217769
SerumLIF	4	0.00110771
SerumLIF	4	0.0010833
SerumLIF	4	0.000921253
SerumLIF	4	0.00124828
SerumLIF	0	0.00109618
SerumLIF	1	0.00108252
SerumLIF	1	0.00137075
SerumLIF	2	0.00202036
SerumLIF	2	0.00199769
SerumLIF	2	0.00119048
SerumLIF	2	0.00127025
SerumLIF	3	0.00107119
SerumLIF	3	0.00162607
SerumLIF	3	0.00168535
SerumLIF	3	0.00222523
SerumLIF	3	0.00181408
SerumLIF	3	0.00224596
SerumLIF	3	0.000905998
SerumLIF	3	0.00101549
SerumLIF	4	0.00197854
SerumLIF	4	0.0018475
SerumLIF	4	0.00131759
SerumLIF	4	0.00153748
SerumLIF	4	0.00128702
SerumLIF	4	0.00150038
SerumLIF	0	0.00125851
SerumLIF	1	0.00113044
SerumLIF	2	0.00160778
SerumLIF	2	0.00149838
SerumLIF	3	0.00132103
SerumLIF	3	0.00159924
SerumLIF	3	0.00132063
SerumLIF	3	0.000912655
SerumLIF	0	0.0016709
SerumLIF	1	0.00088042
SerumLIF	1	0.00136937
SerumLIF	2	0.00221023
SerumLIF	2	0.00239785
SerumLIF	2	0.00275159
SerumLIF	2	0.0026919
SerumLIF	3	0.00216865
SerumLIF	3	0.0019615
SerumLIF	3	0.00178664
SerumLIF	3	0.00157146
SerumLIF	3	0.00243594
SerumLIF	3	0.00230845
SerumLIF	3	0.00167512
SerumLIF	3	0.00167985
SerumLIF	0	0.00083048
SerumLIF	1	0.00130202
SerumLIF	1	0.00108
SerumLIF	2	0.000956574
SerumLIF	2	0.00103608
SerumLIF	2	0.00104567
SerumLIF	2	0.00108154
SerumLIF	3	0.000613555
SerumLIF	3	0.00171618
SerumLIF	3	0.00126576
SerumLIF	3	0.000667855
SerumLIF	3	0.00112948
SerumLIF	0	0.0126196
SerumLIF	1	0.00236931
SerumLIF	1	0.00234501
SerumLIF	2	0.00162197
SerumLIF	2	0.00264951
SerumLIF	2	0.00237502
SerumLIF	2	0.00188306
SerumLIF	3	0.00240198
SerumLIF	3	0.00189893
SerumLIF	3	0.00172045
SerumLIF	3	0.00172353
SerumLIF	3	0.00144023
SerumLIF	3	0.00243759
SerumLIF	3	0.00131031
SerumLIF	3	0.00200924
SerumLIF	4	0.00103044
SerumLIF	4	0.00120587
SerumLIF	4	0.00151478
SerumLIF	4	0.00107102
SerumLIF	4	0.00150555
SerumLIF	4	0.00144907
SerumLIF	4	0.00131316
SerumLIF	4	0.00145648
SerumLIF	4	0.00216345
SerumLIF	4	0.00110029
SerumLIF	4	0.00129172
SerumLIF	4	0.00214721
SerumLIF	4	0.00214039
SerumLIF	0	0.00248108
SerumLIF	1	0.00157267
SerumLIF	1	0.00189154
SerumLIF	2	0.00266728
SerumLIF	2	0.00174658
SerumLIF	2	0.000943668
SerumLIF	2	0.00253778
SerumLIF	3	0.00162085
SerumLIF	3	0.00168499
SerumLIF	3	0.00158172
SerumLIF	3	0.000966938
SerumLIF	3	0.0014967
SerumLIF	3	0.00144265
SerumLIF	3	0.00158441
SerumLIF	3	0.00178868
SerumLIF	4	0.00151032
SerumLIF	4	0.00132689
SerumLIF	4	0.0017682
SerumLIF	4	0.00142915
SerumLIF	4	0.00142786
SerumLIF	4	0.00152318
SerumLIF	4	0.00123003
SerumLIF	4	0.000877563
SerumLIF	4	0.00138096
SerumLIF	4	0.00109144
SerumLIF	4	0.00172706
SerumLIF	4	0.00137514
SerumLIF	4	0.00201506
SerumLIF	4	0.00165909
SerumLIF	4	0.00181136
SerumLIF	4	0.00158335
SerumLIF	0	0.00134282
SerumLIF	1	0.000992315
SerumLIF	1	0.000915287
SerumLIF	2	0.0010969
SerumLIF	2	0.00116513
SerumLIF	2	0.00103987
SerumLIF	2	0.00131067
SerumLIF	3	0.00169056
SerumLIF	3	0.00137999
SerumLIF	3	0.000808226
SerumLIF	3	0.000866389
SerumLIF	3	0.00114317
SerumLIF	3	0.00119547
SerumLIF	3	0.000637724
SerumLIF	3	0.00113487
SerumLIF	4	0.00169671
SerumLIF	4	0.00154371
SerumLIF	4	0.00141286
SerumLIF	4	0.00113573
SerumLIF	4	0.000986026
SerumLIF	4	0.00137632
SerumLIF	4	0.000885932
SerumLIF	0	0.00183746
SerumLIF	1	0.00244923
SerumLIF	1	0.00157225
SerumLIF	2	0.00169268
SerumLIF	2	0.0018193
SerumLIF	2	0.00129259
SerumLIF	2	0.00131304
SerumLIF	3	0.00159628
SerumLIF	3	0.00229963
SerumLIF	3	0.00257282
SerumLIF	3	0.00135608
SerumLIF	3	0.00134983
SerumLIF	3	0.00165885
SerumLIF	3	0.00124823
SerumLIF	0	0.00171975
SerumLIF	1	0.00143893
SerumLIF	1	0.00153758
SerumLIF	2	0.00192579
SerumLIF	2	0.00178333
SerumLIF	2	0.00220721
SerumLIF	2	0.00176682
SerumLIF	3	0.00134456
SerumLIF	3	0.00272028
SerumLIF	3	0.00163164
SerumLIF	3	0.00136804
SerumLIF	3	0.00198974
SerumLIF	3	0.00169826
SerumLIF	3	0.00164298
SerumLIF	3	0.00122212
SerumLIF	4	0.00107077
SerumLIF	4	0.00127787
SerumLIF	4	0.00168271
SerumLIF	4	0.00187563
SerumLIF	4	0.0017489
SerumLIF	4	0.00131634
SerumLIF	4	0.00145451
SerumLIF	4	0.000942792
SerumLIF	0	0.00108767
SerumLIF	1	0.0013714
SerumLIF	1	0.000960616
SerumLIF	2	0.000876553
SerumLIF	2	0.000910729
SerumLIF	2	0.000877866
SerumLIF	2	0.00102352
SerumLIF	3	0.00122506
SerumLIF	3	0.00174379
SerumLIF	3	0.00105447
SerumLIF	3	0.00115065
SerumLIF	3	0.000853983
SerumLIF	3	0.0011931
SerumLIF	3	0.00105449
SerumLIF	3	0.000747543
SerumLIF	4	0.00163242
SerumLIF	4	0.00204277
SerumLIF	4	0.00134744
SerumLIF	4	0.00131748
SerumLIF	0	0.00160651
SerumLIF	1	0.00127081
SerumLIF	1	0.00124965
SerumLIF	2	0.00171483
SerumLIF	2	0.00143152
SerumLIF	2	0.00159824
SerumLIF	2	0.00217902
SerumLIF	3	0.00291551
SerumLIF	3	0.00255139
SerumLIF	3	0.00388753
SerumLIF	3	0.00124812
SerumLIF	3	0.00157492
SerumLIF	3	0.00149105
SerumLIF	0	0.00207585
SerumLIF	1	0.00109072
SerumLIF	1	0.000876024
SerumLIF	2	0.00139519
SerumLIF	2	0.00123495
SerumLIF	2	0.00117789
SerumLIF	2	0.00149266
SerumLIF	3	0.000778487
SerumLIF	3	0.000932088
SerumLIF	3	0.00117302
SerumLIF	3	0.00105145
SerumLIF	3	0.000787426
SerumLIF	3	0.00134835
SerumLIF	3	0.000935649
SerumLIF	3	0.000644102
SerumLIF	0	0.00137526
SerumLIF	1	0.0013585
SerumLIF	1	0.00163997
SerumLIF	2	0.00115069
SerumLIF	2	0.00120124
SerumLIF	2	0.00195001
SerumLIF	2	0.000737109
SerumLIF	3	0.00152629
SerumLIF	3	0.0010606
SerumLIF	3	0.000531761
SerumLIF	3	0.000853828
SerumLIF	3	0.00128049
SerumLIF	3	0.00107665
SerumLIF	3	0.00111584
SerumLIF	3	0.000782549
SerumLIF	0	0.00167161
SerumLIF	1	0.00134311
SerumLIF	1	0.00176957
SerumLIF	2	0.000539917
SerumLIF	2	0.00119155
SerumLIF	2	0.00118306
SerumLIF	2	0.0012781
SerumLIF	3	0.00154952
SerumLIF	3	0.000504343
SerumLIF	3	0.00176496
SerumLIF	3	0.00118207
SerumLIF	3	0.00130604
SerumLIF	3	0.00155824
SerumLIF	3	0.00144901
SerumLIF	0	0.00121055
SerumLIF	1	0.00132229
SerumLIF	1	0.000645556
SerumLIF	2	0.000664583
SerumLIF	2	0.00273006
SerumLIF	2	0.00107014
SerumLIF	2	0.00193445
SerumLIF	3	0.000959073
SerumLIF	3	0.000959188
SerumLIF	3	0.00144047
SerumLIF	3	0.00166403
SerumLIF	3	0.00111204
SerumLIF	3	0.000976512
SerumLIF	3	0.00126614
SerumLIF	3	0.00104804
SerumLIF	4	0.00116475
SerumLIF	4	0.00135673
SerumLIF	4	0.00167474
SerumLIF	4	0.00131818
SerumLIF	0	0.0019702
SerumLIF	1	0.00148816
SerumLIF	1	0.00177844
SerumLIF	2	0.00125877
SerumLIF	2	0.000935059
SerumLIF	2	0.00124619
SerumLIF	2	0.00125841
SerumLIF	3	0.00122823
SerumLIF	3	0.00153269
SerumLIF	3	0.00108778
SerumLIF	3	0.00131074
SerumLIF	3	0.0015773
SerumLIF	3	0.00139622
SerumLIF	3	0.00118422
SerumLIF	3	0.00184179
SerumLIF	4	0.00095057
SerumLIF	0	0.00185228
SerumLIF	1	0.00149251
SerumLIF	1	0.000764423
SerumLIF	2	0.00122867
SerumLIF	2	0.000726527
SerumLIF	2	0.000916042
SerumLIF	2	0.000938223
SerumLIF	3	0.00135789
SerumLIF	3	0.00103103
SerumLIF	3	0.000794172
SerumLIF	3	0.00118379
SerumLIF	3	0.00101954
SerumLIF	3	0.000966124
SerumLIF	3	0.000747885
SerumLIF	3	0.000961934
SerumLIF	4	0.00122042
SerumLIF	4	0.00134079
SerumLIF	4	0.00173178
SerumLIF	4	0.0015874
SerumLIF	4	0.00114211
SerumLIF	4	0.000966086
SerumLIF	4	0.000986143
SerumLIF	4	0.00155083
SerumLIF	4	0.00078002
SerumLIF	4	0.00108899
SerumLIF	0	0.00168729
SerumLIF	1	0.00103726
SerumLIF	1	0.00087401
SerumLIF	2	0.00146289
SerumLIF	2	0.000940006
SerumLIF	2	0.00112334
SerumLIF	2	0.00107099
SerumLIF	3	0.00162013
SerumLIF	3	0.00133462
SerumLIF	3	0.000746529
SerumLIF	3	0.00101567
SerumLIF	3	0.000988764
SerumLIF	3	0.00139566
SerumLIF	0	0.0014917
SerumLIF	1	0.000455966
SerumLIF	1	0.00100917
SerumLIF	2	0.000519475
SerumLIF	2	0.0011043
SerumLIF	2	0.000964528
SerumLIF	2	0.00160219
SerumLIF	3	0.0025071
SerumLIF	3	0.0017822
SerumLIF	3	0.00198695
SerumLIF	3	0.00202854
SerumLIF	3	0.00135861
SerumLIF	3	0.00167196
SerumLIF	3	0.00175353
SerumLIF	3	0.00183816
SerumLIF	4	0.00232237
SerumLIF	4	0.00209654
SerumLIF	4	0.00211992
SerumLIF	4	0.00216893
SerumLIF	4	0.0015799
SerumLIF	4	0.00166871
SerumLIF	4	0.0022106
SerumLIF	4	0.00140856
SerumLIF	4	0.00144006
SerumLIF	4	0.00261631
SerumLIF	4	0.00350419
SerumLIF	4	0.0025587
SerumLIF	4	0.00144339
SerumLIF	4	0.0016175
SerumLIF	4	0.00161462
SerumLIF	4	0.00153155
SerumLIF	0	0.00144074
SerumLIF	1	0.00195841
SerumLIF	1	0.00166536
SerumLIF	2	0.00241233
SerumLIF	2	0.00125809
SerumLIF	2	0.00226879
SerumLIF	3	0.00193995
SerumLIF	0	0.00155459
SerumLIF	1	0.00138552
SerumLIF	1	0.00147493
SerumLIF	2	0.00140176
SerumLIF	2	0.00167616
SerumLIF	2	0.00130874
SerumLIF	2	0.00125864
SerumLIF	3	0.00136727
SerumLIF	3	0.00141315
SerumLIF	3	0.00139636
SerumLIF	3	0.00109867
SerumLIF	3	0.00117159
SerumLIF	3	0.0021834
SerumLIF	3	0.0012548
SerumLIF	3	0.00246525
SerumLIF	4	0.00157123
SerumLIF	4	0.00137113
SerumLIF	4	0.00142253
SerumLIF	4	0.00204786
SerumLIF	4	0.00157997
SerumLIF	4	0.00173537
SerumLIF	4	0.00222269
SerumLIF	4	0.00107152
SerumLIF	4	0.00136656
SerumLIF	4	0.00178002
SerumLIF	4	0.00236223
SerumLIF	0	0.000594797
SerumLIF	1	0.00171705
SerumLIF	1	0.00158511
SerumLIF	2	0.00154906
SerumLIF	2	0.001894
SerumLIF	2	0.00166761
SerumLIF	2	0.001293
SerumLIF	3	0.00132908
SerumLIF	3	0.00244576
SerumLIF	3	0.00133131
[truncated: 554 more rows]

## Sheet: Fig.2I
Sox1-	Sox1+
0.001186	0.002593
0.00166	0.002272
0.003218	0.002015
0.003085	0.002717
0.005643	0.003571
0.002972	0.003463
0.002579	0.003178
0.002584	0.001779
0.003047	0.002908
0.002072	0.001907
0.001531	0.001995
0.00174	0.001039
0.001703	0.001403
0.001832	0.00347
0.001787	0.004826
0.00289	0.004815
0.001922	0.003875
0.002055	0.005547
0.002808	0.005182
0.002634	0.003638
0.001525	0.00292
0.00345	0.001937
0.002189	0.001591
0.003192	0.003802
0.005226	0.00267
0.002185	0.003531
0.002204	0.002725
0.003037	0.002386
0.001885	0.002059
0.003345	0.002104
0.001744	0.002042
0.002435	0.002223
0.00305	0.002136
0.002644	0.002263
0.00203	0.003234
0.002087	0.003029
0.004126	0.00257
0.00302	0.00249
0.00255	0.003867
0.001563	0.003096
0.003838	0.003312
0.002017	0.00328
0.00161	0.003485
0.002751	0.003557
0.004067	0.002263
0.005092	0.005035
0.003771	0.005734
0.002336	0.003294
0.00257	0.001693
0.002583	0.000942
0.002696	0.00228
0.002566	0.001512
0.003417	0.00206
0.00362	0.002275
0.003613	0.002566
0.002499	0.003265
0.002793	0.003293
0.002618	0.002284
0.002749	0.00334
0.001708	0.003085
0.003616	0.005295
0.002383	0.002467
0.002737	0.002807
0.004024	0.004797
0.002743	0.003569
0.002236	0.002434
0.002969	0.002995
0.001656	0.004854
0.001837	0.002347
0.001275	0.003098
0.00138	0.001609
0.002272	0.001941
0.00194	0.00113
0.001406	0.002673
0.001687	0.002419
0.001244	0.00359
0.001765	0.002986
0.002135	0.002162
0.001512	0.001673
0.002778	0.002078
0.001886	0.002632
0.003173	0.00125
0.002344	0.001022
0.002588	0.002456
0.002017	0.002872
0.002317	0.00368
0.001515	0.001724
0.001613	0.003062
0.002804	0.003323
0.001829	0.003067
0.002373	0.00323
0.007141	0.005042
0.002338	0.003261
0.001932	0.00373
0.002334	0.004682
0.002706	0.001805
0.002433	0.002254
0.003476	0.003842
0.003675	0.010066
0.002143	0.005648
0.003522	0.002344
0.001895	0.002695
0.002014	0.001794
0.001805	0.002067
0.00244	0.00175
0.002639	0.00178
0.001784	0.001172
0.002245	0.002029
0.0028	0.001455
0.001929	0.001052
0.001395	0.001736
0.001967	0.002338
0.002328	0.001894
0.001237	0.002283
0.002622	0.001958
0.002205	0.001482
0.00362	0.002087
0.002604	0.001889
0.004772	0.002719
0.003928	0.003248
0.002277	0.006727
0.002687	0.003863
0.002101	0.003294
0.002526	0.006681
0.003336	0.005488
0.004335	0.004102
0.00374	0.001693
0.003132	0.000942
0.001571	0.00228
0.002957	0.003509
0.004256	0.001861
0.004063	0.001512
0.003114	0.00206
0.001287	0.002275
0.001983	0.00169
0.003029	0.002488
0.003528	0.002566
0.001935	0.00198
0.004088	0.003265
0.003783	0.002746
0.003133	0.003661
0.004189	0.006273
0.005536	0.002788
0.005337	0.006365
0.003398	0.006574
0.005346	0.002343
0.004114	0.003293
0.002888	0.002284
0.002532	0.00334
0.003215	0.003085
0.004392	0.005295
0.002907	0.002467
0.003321	0.002807
0.002053	0.004797
0.003536	0.00302
0.007137	0.003075
0.005141	0.003569
0.003969	0.002434
0.003485	0.002995
0.003287	0.004854
0.00413	0.002347
0.003348	0.003098
0.003816	0.001609
0.003199	0.001941
0.005583	0.00113
0.005138	0.002673
0.003577	0.002419
0.005157	0.00359
0.002276	0.002986
0.003516	0.002162
0.002991	0.001673
0.00369	0.001808
0.004698	0.002078
0.003627	0.003483
0.004129	0.004009
0.004311	0.002327
0.003487	0.004392
0.007195	0.004081
0.004303	0.002368
0.006301	0.002417
0.002574	0.003207
0.002975	0.002765
0.005105	0.002837
0.005092	0.002998
0.003588	0.003101
0.003591	0.003873
0.002582	0.003977
0.004428	0.002893
0.004725	0.002686
0.00449	0.002603
0.003764	0.003016
0.002955	0.006518
0.004084	0.002748
0.002356	0.001931
0.003445	0.002107
0.002591	0.003595
0.003821	0.005097
0.003937	0.004285
0.002977	0.004481
0.001268	0.009011
0.003935	0.009811
0.002712	0.002908
0.004541	0.003377
0.003934	0.002632
0.002999	0.003145
0.002657	0.002226
0.00236	0.003684
0.002639	0.003053
0.002198	0.00125
0.002494	0.001022
0.004266	0.002456
0.002222	0.010441
0.00233	0.009887
0.002282	0.010234
0.002283	0.00442
0.00145	0.004463
0.002153	0.002773
0.00166	0.003914
0.00308	0.002872
0.001947	0.002823
0.002012	0.003704
0.001796	0.002606
0.001377	0.00368
0.002384	0.001724
0.003081	0.003062
0.002791	0.003323
0.002199	0.003067
0.001671	0.0042
0.001748	0.003603
0.00214	0.003374
0.002559	0.004535
0.001594	0.003938
0.002006	0.003761
0.002146	0.003231
0.00149	0.003446
0.002391	0.003256
0.001457	0.003032
0.002402	0.00323
0.001389	0.00626
0.001431	0.006117
0.00226	0.006577
0.001423	0.003472
0.001893	0.008486
0.002032	0.005042
0.002032	0.003261
0.001589	0.00373
0.001773	0.003267
0.001214	0.004941
0.00189	0.002536
0.002335	0.004682
0.00137	0.007249
0.002029	0.009086
0.002578	0.006275
0.002691	0.003354
0.002681	0.001805
0.002589	0.001009
0.003165	0.004249
0.003773	0.002868
0.003272	0.005755
0.004719	0.002254
0.003534	0.005208
0.003083	0.004492
0.003269	0.003341
0.003475	0.004864
0.003863	0.009644
0.002986	0.003842
0.004387	0.010066
0.003234	0.003055
0.002151	0.003486
0.00453	0.003724
0.001548	0.005663
0.001845	0.004932
0.002667	0.004689
0.004872	0.005648
0.003794	0.004249
0.003285	0.003542
0.003981	0.004406
0.004644	0.003098
0.003467	0.002344
0.00305	0.002695
0.003098	0.002301
0.002432	0.003942
0.003115	0.003819
0.003429	0.004673
0.004111	0.003168
0.003587	0.001794
0.00278	0.002067
0.002564	0.00175
0.002516	0.00178
0.003091	0.001172
0.004062	0.002029
0.002392	0.001455
0.003233	0.001052
0.001917	0.002021
0.002733	0.001624
0.004664	0.00166
0.004204	0.001736
0.003511	0.002338
0.003082	0.001894
0.003056	0.002283
0.003088	0.008858
0.00365	0.002686
0.004454	0.001958
0.004303	0.001482
0.002974	0.003808
0.00401	0.002087
0.003483	0.001889
0.006618	0.003864
0.003993	0.002719
0.002473	0.003248
0.002234	0.004074
0.002493	0.003771
0.001673	0.004021
0.001239	0.005085
0.001439	0.004169
0.003445	0.004456
0.004157	0.004767
0.003436	0.004394
0.006093	0.009277
0.005294	0.007562
0.003994	0.012593
0.003993	0.012032
0.003708
0.004224
0.003387
0.004927
0.005883
0.004654
0.005073
0.007168
0.004177
0.004034
0.00401
0.003419
0.002686
0.003744
0.008054
0.003073
0.003071
0.002558
0.005026
0.004953
0.006048
0.005002
0.005412
0.001958
0.002446
0.002817
0.004485
0.001641
0.002446
0.001988
0.003202
0.002704
0.002572
0.004245
0.00323
0.003777
0.003177
0.00235
0.003472
0.003228
0.005205
0.001795
0.003225
0.002764
0.004086
0.002099
0.004238
0.003713
0.003632
0.005739
0.006658
0.004979
0.007037
0.004717
0.005761
0.005892
0.007229
0.00438
0.001571
0.003816
0.002672
0.00432
0.00288
0.004755
0.004627
0.005894
0.003467
0.003569
0.003818
0.008929
0.007256
0.005154
0.004564
0.003634
0.003651
0.004353
0.002943
0.006297
0.006191
0.003526
0.004955
0.003753
0.003968
0.002988
0.002989
0.002708
0.002377
0.002407
0.001721
0.000997
0.001385
0.002222
0.001795
0.002527
0.005225
0.004022
0.002568
0.002472
0.005641
0.003887
0.003251
0.003053
0.002909
0.004803
0.002818
0.004277
0.003262
0.002499
0.0021
0.002174
0.003734
0.002516
0.002651
0.002708
0.002736
0.002722
0.003478
0.001477
0.002491
0.002293
0.001889
0.002766
0.002043
0.000943
0.002157
0.002601
0.002759
0.001231
0.001655
0.002898
0.002141
0.001968
0.00321
0.001276
0.003726
0.003044
0.002296
0.003047
0.003957
0.00505
0.005047
0.007605
0.007903
0.004132
0.005328
0.005707
0.007279
0.004803
0.004619
0.004791
0.004787
0.004178
0.003763
0.00416
0.003601
0.003416
0.005322
0.002234
0.003012
0.003131
0.003801
0.002707
0.002736
0.001402
0.00288
0.001968
0.001286
0.003331
0.005365
0.003
0.003647
0.003908
0.002691
0.002606
0.003238
0.002285
0.003373
0.002105
0.002846
0.003023
0.002978
0.003201
0.003322
0.002703
0.003274
0.003744
0.00307
0.002996
0.001986
0.001167
0.001435
0.00138
0.002476
0.001583
0.002577
0.004509
0.005712
0.003954
0.003858
0.004321
0.00541
0.003434
0.004848
0.003234
0.003498
0.00387
0.004768
0.004205
0.003406
0.005866
0.002387
0.002027
0.003116
0.003432
0.005315
0.00352
0.001832
0.002823
0.002922
0.002902
0.00321
0.002756
0.003288
0.003781
0.004062
0.003268
0.004093
0.003686
0.004511
0.003481
0.002326
0.00075
0.003091
0.00357
0.003029
0.002728
0.004265
0.005634
0.002418
0.002412
0.00169
0.003026
0.002847
0.002224
0.002087
0.002992
0.003387
0.003194
0.003764
0.003845
0.004008
0.003496
0.003572
0.001368
0.001248
0.006451
0.004316
0.002978
0.006634
0.004385
0.001841
0.003138
0.003189
0.002683
0.003086
0.003283
0.003771
0.0018
0.002448
0.002619
0.002471
0.002454
0.001958
0.002461
0.002156
0.001603
0.001648
0.001917
0.002253
0.003171
0.002572
0.002104
0.002756
0.002174
0.001686
0.001813
0.002625
0.00314
0.002927
0.002397
0.001951
0.001944
0.00186
0.001961
0.00292
0.002524
0.004586
0.001688
0.002579
0.002787
0.002076
0.002824
0.002347
0.00185
0.002706
0.0022
0.002799
0.002338
0.002104
0.002302
0.002593
0.003214
0.002133
0.002853
0.002464
0.002848
0.003097
0.002601
0.002712
0.003852
0.002406
0.002664
0.001259
0.002502
0.002298
0.002777
0.002276
0.002051
0.002241
0.00206
0.00235
0.002546
0.000907
0.001007
0.000943
0.00104
0.001402
0.00227
0.002379
0.001653
0.000873
0.001665
0.001607
0.001486
0.001838
0.002993
0.002764
0.001698
0.002287
0.001966
0.003744
0.003006
0.006869
0.002418
0.003201
0.00227
0.001874
0.001824
0.00353
0.003732
0.002927
0.001847
0.002257
0.00423
0.005673
0.005243
0.002447
0.003692
0.004744
0.00399
0.002273
0.003079
0.002321
0.003713
0.003121
0.002972
0.002553
0.001769
0.00408
0.001606
0.001939
0.002823
0.002495
0.001323
0.002752
0.001554
0.001967
0.001671
0.002686
0.002333
0.003681
0.002961
0.005217
0.002918
0.002399
0.001615
0.002613
0.00187
0.001859
0.003227
0.001918
0.001584
0.002215
0.00151
0.001932
0.000941
0.002779
0.002574
0.003964
0.002537
0.002237
0.005242
0.007764
0.011061
0.007294
0.010048
0.006408
0.005506
0.005682
0.004052
0.005105
0.005109
0.002684
0.002963
0.002597
0.003001
0.001992
0.001721
0.001972
0.002072
0.002524
0.002151
0.002216
0.00257
0.002006
0.002735
0.001211
0.002993
0.002217
0.002068
0.002193
0.00282
0.004718
0.004419
0.004195
0.003067
0.003009
0.004178
0.007705
0.002732
0.004665
0.004714
0.003774
0.004295
0.004178
0.002827
0.002716
0.004602
0.003757
0.003091
0.001604
0.002113
0.002914
0.008845
0.002799
0.00304
0.00454
0.002135
0.002182
0.002051
0.002824
0.001777
0.002321
0.001483
0.001606
0.002992
0.002471
0.001971
0.001773
0.001563
0.001877
0.002477
0.001866
0.003077
0.002558
0.001853
0.004435
0.003038
0.002799
0.002709
0.002904
0.003244
0.003353
0.003055
0.003281
0.003839
0.001732
0.001966
0.001678
0.00553
0.003229
0.003743
0.005061
0.003762
0.003077
0.001967
0.002449
0.003515
0.003166
0.00374
0.003223
0.004062
0.003316
0.004323
0.002804
0.001622
0.002992
0.003515
0.001759
0.001994
0.002537
0.002727
0.002494
0.002418
0.002227
0.001494
0.002063
0.003557
0.001463
0.00243
0.002127
0.001722
0.001613
0.002553
0.003315
0.001915
0.002274
0.00278
0.001353
0.002256
0.003557
0.004382
0.004039
0.003527
0.003164
0.001593
0.001405
0.002335
0.002339
0.003206
0.003849
0.003733
0.003086
0.002776
0.002813
0.002523
0.002946
0.002091
0.002645
0.004632
0.00488
0.005593
0.004045
0.005109
0.004552
0.001698
0.00293
0.003615
0.003853
0.003362
0.004117
0.003792
0.002616
0.008585
0.005393
0.004396
0.003803
0.004108
0.003472
0.002812
0.003163
0.002077
0.003548
0.005409
0.00509
0.003946
0.003177
0.002359
0.003385
0.002298
0.003684
0.002567
0.003797
0.004408
0.004716
0.001998
0.006238
0.004619
0.004114
0.008178
0.003654
0.003854
0.004053
0.002153
0.004734
0.003121
0.002719
0.003046
0.002975
0.003085
0.004919
0.004015
0.003071
0.004365
0.004083
0.003553
0.004231
0.002353
0.002338
0.002467
0.003405
0.003103
0.003662
0.004019
0.003505
0.002373
0.003854
0.004227
0.002338
0.002637
0.002459
0.002338
0.002253
0.003595
0.001974
0.003646
0.003589
0.002526
0.002407
0.002827
0.003502
0.002874
0.00104
0.002389
0.002453
0.002189
0.002941
0.003511
0.002776
0.002185
0.001662
0.001853
0.003528
0.002611
0.003653
0.002477
0.001919
0.0021
0.002233
0.002533
0.002806
0.002534
0.002518
0.003573
0.003304
0.001799
0.002243
0.002997
0.002704
0.001856
0.001896
0.00234
0.001732
0.002961
0.002307
0.002615
0.001907
0.001706
0.003001
0.002367
0.00162
0.002723
0.002655
0.002314
0.003149
0.001568
0.002231
0.003009
0.00331
0.001329
0.002537
0.001079
0.003341
0.00262
0.003004
0.002591
0.001856
0.002261
0.002093
0.003829
0.003662
0.002522
0.00196
0.00315
0.002323
0.002428
0.003301
0.00459
0.004298
0.002824
0.002865
0.002879
0.003774
0.003798
0.001845
0.001992
0.001775
0.001813
0.005537
0.005087
0.006943
0.007565
0.007783
0.008167
0.005021
0.008219
0.007173
0.006693
0.008088
0.006154
0.004257
0.007483
0.006246
0.008278
0.006022
0.007322
0.00541
0.007512
0.002171
0.001304
0.002025
0.000751
0.000907
0.001287
0.001084
0.001455
0.001496
0.001368
0.001547
0.001416
0.001663
0.001258
0.001296
0.001745
0.001947
0.002671
0.002889
0.002525
0.00242
0.00239
0.001677
0.001439
0.002058
0.001704
0.001681
0.002918
0.002636
0.002385
0.002237
0.002191
0.001902
0.00321
0.006504
0.008001
0.00261
0.001078
0.001641
0.001538
0.001174
0.001394
0.00087
0.00266
0.003179
0.00195
0.005572
0.002702
0.003708
0.002007
0.00192
0.00216
0.007845
0.002834
0.002453
0.003729
0.004533
0.004996
0.003662
0.003553
0.003229
0.003129
0.002765
0.001581
0.002314
0.001255
0.003504
0.004618
0.002609
0.003834
0.001844
0.0039
0.002379
0.003067
0.002947
0.003746
0.002121
0.003002
0.002611
0.002121
0.002934
0.004528
0.003747
0.003536
0.001885
0.00676
0.001329
0.001412
0.001398
0.001663
0.001626
0.002172
0.001111
0.001356
0.001523
0.001818
0.00215
0.00239
0.002075
0.002121
0.002399
0.00268
0.003484
0.004015
0.004216
0.003914
0.005573
0.005091
0.006493
0.005542
0.002129
0.004095
0.0039
0.005549
0.005699
0.004345
0.003442
0.003477
0.004369
0.00166
0.002639
0.006359
0.003812
0.003269
0.0031
0.004736
0.003446
0.003783
0.00381
0.003525
0.002402
0.004691
0.002854
0.00687
0.004134
0.002469
0.004543
0.002915
0.004485
0.004881
0.006962
0.0032
0.002557
0.003806
0.007017
0.008901
0.002539
0.001165
0.001813
0.001879
0.001506
0.002801
0.003646
0.002053
0.003977
0.004307
0.003017
0.002823
0.004361
0.003094
0.002995
0.003502
0.004229
0.009857
0.007894
0.005586
0.011069
0.003706
0.004855
0.008442
0.003649
0.002314
0.003298
0.006125
0.001712
0.002825
0.005296
0.006955
0.003982
0.002663
0.002792
0.003019
0.005071
0.005618
0.003073
0.005798
0.001688
0.002219
0.003453
0.002146
0.000648
0.001943
0.002801
0.001911
0.002941
0.003127
0.00306
0.002467
0.002884
0.004298
0.002346
0.004212
0.003794
0.004706
0.005268
0.004639
0.002902
0.002505
0.00198
0.002999
0.002435
0.002628
0.003105
0.003565
0.002445
0.001693
0.001556
0.00306
0.002524
0.001914
0.001546
0.000906
0.001507
0.001854
0.001624
0.004658
0.001198
0.001956
0.001977
0.002483
0.001611
0.001198
0.001604
0.003329
0.00117
0.00143
0.002527
0.002659
0.003706
0.002612
0.002258
0.003768
0.002759
0.001983
0.002478
0.001625
0.002755
0.004193
0.004064
0.003351
0.003072
0.002537
0.001901
0.002466
0.002652
0.001406
0.002099
0.001806
0.002265
0.003136
0.003217
0.002719
0.00277
0.003042
0.0027
0.002335
0.001673
0.001848
0.002827
0.001423
0.002013
0.001511
0.001612
0.002355
0.001574
0.001266
0.00203
0.002026
0.002517
0.002128
0.002186
0.002482
0.002458
0.004848
0.004008
0.002919
0.002297
0.003977
0.002715
0.001623
0.001458
0.001992
0.001994
0.003382
0.001879
0.002064
0.003689
0.001299
0.000842
0.002973
0.001684
0.00108
0.002345
0.001733
0.002046
0.001494
0.002021
0.001716
0.000907
0.001201
0.001504
0.00153
0.001616
0.001554
0.001008
0.001845
0.001947
0.002565
0.001639
0.002763
0.00195
0.001789
0.002369
0.002076
0.001647
0.002335
0.001963
0.001971
0.001845
0.001709
0.001345
0.001417
0.002336
0.002476
0.005416
0.002642
0.003526
0.00224
0.0035
0.002825
0.003173
0.002687
0.005099
0.003973
0.004523
0.004325
0.002305
0.003066
0.002312
0.002922
0.002338
0.003414
0.004455
0.003027
0.002759
0.005075
0.003098
0.00204
0.002265
0.002976
0.002117
0.004083
0.004213
0.002614
0.00474
0.002474
0.00179
0.002294
0.002683
0.002713
0.003607
0.001696
0.003058
0.003306
0.002191
0.002529
0.003228
0.002575
0.002502
0.003169
0.001972
0.001869
0.002356
0.002107
0.002157
0.001768
0.002516
0.002616
0.002256
0.002105
0.002317
0.002154
0.001183
0.003276
0.004173
0.004248
0.002459
0.001295
0.00109
0.001009
0.002746
0.002104
0.001704
0.002539
0.001824
0.002628
0.002006
0.001564
0.001656
0.001297
0.001454
0.002427
0.001661
0.002295
0.001773
0.001535
0.001439
0.002343
0.002531
0.00226
0.002099
0.003279
0.002911
0.00173
0.002144
0.003831
0.002565
0.002962
0.002491
0.002368
0.002598
0.002282
0.002596
0.002599
0.003354
0.002609
0.002329
0.001935
0.002026
0.001482
0.003282
0.002557
0.002811
0.002593
0.002799
0.002063
0.002816
0.002061
0.002805
0.002712
0.00217
0.002864
0.002667
0.002858
0.002104
0.001958
0.00282
0.004718
0.004419
0.004195
0.003067
0.003009
0.004178
0.007705
0.002732
0.004665
0.004714
0.003774
0.004295
0.004178
0.002827
0.002716
0.004602
0.004866
0.003757
0.003091
0.001604
0.002113
0.002199
0.002914
0.004286
0.008845
0.002799
0.00304
0.001798
0.003134
0.003258
0.00271
0.004282
0.005774
0.00454
0.003207
0.003201
0.001763
0.00377
0.002698
0.004743
0.004116
0.013008
0.01482
0.004075
0.004299
0.003374
0.007633
0.005034
0.002135
0.002182
0.00285
0.001689
0.002051
0.002129
0.001711
0.002824
0.001777
0.002321
0.001483
0.001606
0.002992
0.002471
0.001971
0.001773
0.001563
0.001877
0.002477
0.001866
0.003077
0.002558
0.003083
0.001853
0.003635
0.001641
0.004435
0.002589
0.003038
0.002799
0.002709
0.002904
0.003244
0.003353
0.003055
0.003281
0.003839
0.004481
0.002632
0.003573
0.003287
0.002871
0.002793
0.003813
0.003315
0.004182
0.002563
0.00222
0.003892
0.003378
0.004966
0.004436
0.002683
0.002958
0.003339
0.003136
0.003015
0.001732
0.001966
0.001678
0.00553
0.003229
0.001676
0.002555
0.003743
0.005061
0.003762
0.002509
0.002629
0.005395
0.003594
0.003998
0.003447
0.003077
0.001967
0.002449
0.003515
0.003166
0.00374
0.003223
0.004062
0.003316
0.00279
0.003995
0.004323
0.002804
0.001622
0.002992
0.002344
0.003515
0.003293
0.002793
0.001759
0.001994
0.001916
0.002537
0.002727
0.002494
0.002418
0.002227
0.009801
0.002931
0.003844
0.004921
0.003262
0.003776
0.002648
0.003369
0.003124
0.003612
0.004162
0.005315
0.001494
0.002063
0.003557
0.001463
0.00243
0.002127
0.001722
0.001613
0.002553
0.003315
0.001915
0.002274
0.00278
0.001353
0.002256
0.003557
0.004382
0.004039
0.003527
0.003164
0.001593
0.001405
0.003205
0.002645
0.00306
0.003146
0.002335
0.003679
0.002339
0.003206
0.002897
0.003849
0.003733
0.003086
0.002776
0.002754
0.00304
0.002813
0.002523
0.002946
0.003026
0.002091
0.002645
0.001992
0.002031
0.003077
0.002344
0.001701
0.002873
0.005545
0.004095
0.002792
0.00535
0.004002
0.003777
0.003277
0.003668
0.009203
0.010591
0.010161
0.010103
0.006336
0.008336
0.006926
0.006148
0.005788
0.005827
0.004632
0.00488
0.005593
0.004045
0.005109
0.009431
0.004044
0.002636
0.00314
0.004552
0.004022
0.001977
0.00491
0.001698
0.00293
0.003615
0.002243
0.003853
0.003362
0.004117
0.004168
0.00428
0.003792
0.002616
0.005021
0.008585
0.001874
0.002334
0.000687
0.00194
0.008535
0.009411
0.005393
0.004396
0.003803
0.004108
0.003472
0.002812
0.003163
0.002077
0.003548
0.005409
0.00509
0.003946
0.003177
0.002359
0.003385
0.002298
0.003684
0.002567
0.003797
0.004408
0.004716
0.001998
0.006238
0.004619
0.004114
0.008178
0.003654
0.003854
0.004053
0.002153
0.004734
0.003121
0.002719
0.003046
0.002975
0.003085
0.004919
0.004015
0.003071
0.004365
0.004083
0.003553
0.004231
0.003945
0.002615
0.006779
0.008756
0.002353
0.002338
0.002467
0.003405
0.003103
0.003662
0.004019
0.003505
0.002373
0.003854
0.004227
0.002338
0.002637
0.002459
0.002338
0.002253
0.003595
0.003383
0.00087
0.005967
0.004852
0.00257
0.003273
0.002222
0.002174
0.001974
0.003869
0.002718
0.00325
0.002969
0.004368
0.005734
0.004578
0.004305
0.00246
0.005318
0.00337
0.003183
0.004436
0.004843
0.001895
0.002357
0.002439
0.00251
0.003206
0.004303
0.000773
0.003865
0.004352
0.003109
0.004749
0.005661
0.003495
0.004435
0.003022
0.005008
0.002365
0.002246
0.005027
0.005396
0.003646
0.003589
0.002526
0.002407
0.002219
0.001995
0.003198
0.002533
0.002827
0.003502
0.002874
0.00104
0.00937
0.010618
0.005848
0.005354
0.00466
0.00635
0.009451
0.010017
0.004905
0.008235
0.006632
0.005183
0.005191
0.010437
0.006755
0.007963
0.003877
0.004451
0.006102
0.005018
0.002389
0.002453
0.002189
0.002941
0.003511
0.002776
0.002185
0.001662
0.001853
0.003528
0.002611
0.003653
0.002477
0.001919
0.0021
0.002233
0.002533
0.002806
0.002534
0.002518
0.003573
0.003304
0.001799
0.002243
0.002997
0.002704
0.003332
0.003625
0.00352
0.004034
0.004407
0.003267
0.005878
0.004878
0.002835
0.003987
0.002239
0.003048
0.001978
0.003187
0.003413
0.003794
0.002978
0.002461
0.003571
0.003832
0.003947
0.003602
0.001856
0.001896
0.00234
0.001732
0.002961
0.002307
0.002615
0.001907
0.001706
0.003001
0.002367
0.00162
0.002723
0.002655
0.002314
0.003149
0.001568
0.00264
0.002231
0.003009
0.00331
0.001329
0.002537
0.001079
0.003341
0.00262
0.003004
0.002591
0.001856
0.002261
0.002093
0.0042
0.002336
0.002138
0.002557
0.003375
[truncated: 1,011 more rows]

## Sheet: Fig.3A
Column1	Sox1 committed	Sox1 committed_1	Sox1 committed_2	Sox1 committed_3	Sox1 committed_4	Sox1 committed_5	Sox1 committed_6	Sox1 committed_7	Sox1 committed_8	Sox1 committed_9	Sox1 committed_10	Sox1 committed_11	Sox1 committed_12	Sox1 committed_13	Sox1 committed_14	Sox1 committed_15	Sox1 committed_16	Sox1 committed_17	Sox1 committed_18	Sox1 committed_19	Sox1 committed_20	Sox1 committed_21	Sox1 committed_22	Sox1 committed_23	Sox1 committed_24	Sox1 committed_25	Sox1 committed_26	Sox1 committed_27	Sox1 uncommitted	Sox1 uncommitted_28	Sox1 uncommitted_29	Sox1 uncommitted_30	Sox1 uncommitted_31	Sox1 uncommitted_32	Sox1 uncommitted_33	Sox1 uncommitted_34	Sox1 uncommitted_35	Sox1 uncommitted_36	Sox1 uncommitted_37	Sox1 uncommitted_38	Sox1 uncommitted_39	Sox1 uncommitted_40	Sox1 uncommitted_41	Sox1 uncommitted_42	Sox1 uncommitted_43	Sox1 uncommitted_44	Sox1 uncommitted_45	Sox1 uncommitted_46	Sox1 uncommitted_47
AKT	0.762936	1.09235	0.664234	0.503947	1.08858	1.0625	1.67582	0.51393	0.630198	0.5767	0.435331	0.563371	0.418495	0.580702	0.676878	1.63496	0.766119	0.734036	0.688889	0.723364	0.531299	0.390698	1.04097	1.18027	1.465	0.645242	0.954397	0.755618	0.602467	0.733825	0.767701	0.49332	1.05178	0.849558	1.45745	0.622592	0.583716	0.369115	0.450585	0.418339	0.480661	0.523494	0.539352	1.17009	0.727085	0.382072	0.542351	0.50937	0.354971
bCATENIN	0.880866	2.59499	1.49067	0.842543	1.06804	1.94444	1.07692	0.984604	0.957134	0.969609	0.928496	1.37558	1.80055	0.686842	0.768053	1.39075	0.800885	1.83739	0.72037	1.24299	1.6896	1.03628	1.22924	1.02656	3.279	0.882304	1.63192	1.08286	0.917066	0.913186	0.922037	0.926516	1.46599	1.46179	1.32713	1.02189	0.823394	0.828625	0.86801	0.870438	1.2936	0.838518	0.804977	1.28739	0.748449	1.26818	0.747788	0.809199	1.16598
BRACHYURY	0.394705	0.317942	0.224655	0.144163	0.320924	0.166667	0.461538	0.232405	0.258477	0.237337	0.211356	0.18779	0.179467	0.174561	0.222465	0.336761	0.309735	0.35813	0.244444	0.259813	0.239007	0.156279	0.245847	0.349146	0.597	0.275459	0.264929	0.301966	0.206991	0.212121	0.24105	0.208633	0.203046	0.218021	0.359043	0.190018	0.18922	0.198996	0.172302	0.141423	0.233122	0.180013	0.20081	0.381232	0.274983	0.202057	0.211757	0.197615	0.139688
CLEAVED	0.276775	0.126649	0.126521	0.145825	0.156611	0.118056	0.324176	0.084311	0.106206	0.098408	0.086225	0.100863	0.068574	0.092105	0.113056	1.08226	0.12263	0.183673	0.125926	0.170093	0.059493	0.050233	0.121816	0.1537	0.339	0.085142	0.065147	0.115871	0.152159	0.112203	0.106603	0.078109	0.182741	0.08206	0.255319	0.358144	0.099771	0.08914	0.092328	0.057938	0.083685	0.086036	0.071181	0.175953	0.128187	0.123439	0.140961	0.073254	0.073952
cMYC	0.193742	0.234829	0.174371	0.116743	0.12837	0.1875	0.478022	0.102639	0.15547	0.273517	0.124606	0.239549	0.285658	0.14386	0.194019	0.18509	0.192794	0.357472	0.192593	0.190654	0.139679	0.134884	0.573643	0.159393	0.441	0.161102	0.310532	0.100421	0.216587	0.180999	0.114558	0.115622	0.145178	0.078037	0.279255	0.099825	0.252294	0.116133	0.128088	0.165146	0.347046	0.213104	0.12963	0.269795	0.17643	0.260838	0.214286	0.129472	0.133114
CYCLINB	0.44284	0.073879	0.054339	0.057748	0.166881	0.104167	0.049451	0.014663	0.198976	0.254703	0.164564	0.054413	0.099138	0.4	0.093363	0.187661	0.393805	0.174457	0.118519	0.147664	0.042421	0.026977	0.138427	0.370019	0.136	0.082638	0.15418	0.295646	0.281014	0.070434	0.120923	0.097122	0.164467	0.160097	0.090426	0.023643	0.192661	0.117389	0.147594	0.05292	0.127989	0.179351	0.084491	0.196481	0.365265	0.088905	0.127054	0.132879	0.011504
DNMT3A	1.22383	0.87467	0.828873	0.376818	0.571245	0.430556	2.11538	0.123167	0.568138	0.698987	0.537855	0.349701	0.12069	0.487719	0.641138	0.37018	0.573957	1.56353	1.12037	0.671028	0.538024	0.367442	1.52381	0.252372	0.497	0.553422	0.766558	0.720506	0.871145	0.725635	1.11535	0.583248	0.480203	0.38214	1.39894	0.093695	0.571101	0.581921	0.668401	0.218522	0.126582	0.505625	0.440394	1.40176	0.760855	0.761205	0.731985	0.516184	0.363188
DNMT3B	3.22864	0.843008	2.29521	0.414209	1.2991	4.65972	2.65385	0.839443	3.72681	3.85528	1.59569	0.880557	0.169671	1.74825	2.53392	0.676093	2.23135	10.2409	3.93333	2.40374	7.60269	4.38326	6.69325	1.72486	6.546	5.0601	6.92617	5.47823	1.90542	1.81573	2.13604	0.507194	1.04365	1.19952	1.90958	0.596322	3.75917	3.35279	2.44863	0.592609	0.170886	1.49768	2.1331	4.65982	2.83942	4.06466	2.0866	1.41567	3.99096
ERK	1.27076	1.07784	0.557178	0.561695	1.35558	0.888889	1.76923	0.546921	0.793986	0.766281	0.6204	0.66357	0.601881	0.626316	0.787017	1.7018	0.885588	1.11126	0.874074	0.904673	0.585101	0.40093	0.837209	0.886148	1.251	0.776294	0.505972	0.985955	0.874572	0.68059	0.74463	0.587359	1.13909	0.992759	1.625	0.724168	0.75	0.52919	0.511703	0.46031	0.535513	0.56585	0.627315	1.27859	0.860097	0.717854	0.814791	0.752981	0.441249
ESRRB	0.291215	0.109499	0.090024	0.046115	0.084724	0.090278	0.39011	0.085777	0.080614	0.109986	0.050999	0.107498	0.061129	0.135088	0.057622	0.534704	0.202276	0.481238	0.144444	0.059813	0.140714	0.091163	0.147287	0.242884	0.362	0.129382	0.108578	0.051966	0.191227	0.149058	0.072395	0.083248	0.075127	0.257442	0.242021	0.075306	0.072248	0.060264	0.070221	0.072993	0.07173	0.060225	0.074653	0.090909	0.079256	0.428362	0.088496	0.122658	0.097781
GATA6	0.393502	0.3219	0.240876	0.189032	0.3543	0.236111	0.774725	0.388563	0.267434	0.308249	0.250789	0.222296	0.268417	1.63684	0.224654	0.465296	0.323641	0.477288	0.283333	0.330841	0.270047	0.252093	0.438538	0.499051	0.66	0.251252	0.313789	0.295646	0.392049	0.218673	0.369928	0.226105	0.441624	2.61545	0.585106	0.204904	0.303899	0.260515	0.280884	0.143704	0.248594	0.203839	0.26794	0.747801	0.321158	0.32917	0.280025	0.267462	0.178307
HISTONEH3	0.966306	0.705805	0.61395	0.40673	0.966624	0.701389	2.16484	0.45088	0.43826	0.63097	0.35489	0.445255	0.228056	0.414912	0.547775	1.09255	0.491783	0.776827	0.687037	0.654206	0.51164	0.380465	0.585825	0.804554	1.168	0.633556	0.382193	0.530197	0.682659	0.606061	0.712808	0.390031	0.979695	0.36605	1.30053	0.716287	0.475917	0.390458	0.374512	0.30885	0.332278	0.468564	0.445023	0.920821	0.498277	0.495959	0.480405	0.488927	0.327855
FOXA2	0.156438	0.155673	0.227088	0.091816	0.946085	0.138889	6.7967	0.107771	1.14971	1.39074	0.07571	0.796948	0.46826	0.188596	0.056893	0.102828	0.168774	0.144174	0.512963	0.235514	0.091568	0.077209	0.413068	0.129032	0.192	0.071786	0.116178	0.894663	0.086361	0.069615	0.130469	0.424974	0.854822	0.417538	4.52394	0.082312	0.850917	1.17389	0.097529	0.616788	0.196906	0.324289	0.089699	0.152493	0.22674	0.087436	0.982933	1.16014	0.06327
KI67	6.27437	5.26913	2.75831	2.63523	4.84082	5.0625	13.9835	2.90396	3.52079	3.92547	4.255	3.58925	2.69044	4.53246	3.60905	1.43959	5.39317	6.17643	7.90741	5.33645	4.58303	4.11721	6.56368	13.3397	11.278	5.87479	5.72856	6.76264	4.2488	3.19738	3.04773	3.66906	5.28426	2.20193	10.0106	2.63222	3.93693	3.44507	3.80494	2.23586	2.84037	4.30443	3.06366	4.95894	6.30806	2.1014	5.3622	4.59284	3.49877
KLF4	0.251504	0.176781	0.109489	0.087246	0.169448	0.097222	0.884615	0.11217	0.147153	0.146889	0.087802	0.085601	0.216693	0.119298	0.110139	0.138817	0.135272	0.380513	0.166667	0.142056	0.098293	0.08186	0.180509	0.223909	0.27	0.093489	0.072747	0.134831	0.211103	0.125307	0.13922	0.17369	0.107614	0.618665	0.433511	0.085814	0.123853	0.10295	0.105332	0.106752	0.098101	0.129715	0.081019	0.348974	0.13439	0.281411	0.111884	0.190801	0.083813
KLF5	0.868833	0.236148	0.116788	0.072705	0.168164	0.125	0.549451	0.159824	0.166987	0.182344	0.314406	0.201725	0.147335	0.264912	0.167031	0.192802	0.219975	0.294931	0.174074	0.207477	0.173306	0.217674	0.196013	0.354839	0.559	0.19616	0.421281	0.191713	0.472241	0.126126	0.200477	0.088386	0.304569	1.12068	0.441489	0.123468	0.313073	0.162586	0.280234	0.098996	0.181083	0.462608	0.111111	0.246334	0.215024	0.177076	0.165613	0.160136	0.157765
NANOG	0.512635	0.16095	0.283049	0.028251	0.042362	0.069444	0.192308	0.093109	0.081254	0.108538	0.109884	0.055076	0.031348	0.041228	0.07221	0.077121	0.503161	0.554312	0.168519	0.048598	0.206415	0.057674	0.111849	0.368121	0.351	0.333055	0.116178	0.485955	0.285812	0.473382	0.183771	0.036999	0.049746	0.031376	0.098404	0.094571	0.136468	0.057753	0.074772	0.046533	0.031646	0.041694	0.070602	0.536657	0.382495	0.526084	0.071429	0.085179	0.041906
OCT4	4.17328	0.372032	0.296026	0.128376	0.141207	0.215278	0.78022	0.178152	0.528471	0.410275	0.52734	0.161248	0.131661	0.286842	0.840992	0.686375	1.28255	2.09151	0.437037	0.183178	1.53492	1.5107	0.395349	0.800759	2.824	2.35559	1.36699	0.36236	2.64154	0.511876	0.715195	0.116136	0.139086	0.758648	0.417553	0.101576	0.396789	0.242938	0.470741	0.067974	0.097398	0.371939	0.565972	3.43695	1.04824	1.81117	0.169406	0.141397	1.36319
OCT6	0.144404	0.159631	0.124088	0.152057	0.279846	0.597222	0.598901	0.88563	0.145234	0.279305	0.110936	0.898474	0.125392	0.095614	0.134209	0.347044	0.067004	0.22449	0.275926	0.142056	0.863942	0.51814	0.387597	3.7685	3.271	0.166945	0.322476	0.101124	0.074023	0.049959	0.140016	0.112539	0.2	0.084473	0.521277	0.739054	0.141055	0.180791	0.118336	0.807938	0.18917	0.102581	0.104745	0.293255	0.086147	0.101396	0.510746	0.274276	0.549712
OTX2	1.56077	0.304749	0.162206	0.074366	0.34018	0.270833	0.67033	0.173754	0.476008	0.41534	0.15142	0.20637	0.128918	0.082456	0.210066	0.22108	0.244627	0.579328	0.287037	0.22243	2.32178	0.36	0.305648	0.472486	0.626	0.236227	0.229099	0.464888	0.607265	0.182637	0.232299	0.108428	0.273096	0.185841	0.420213	0.136602	0.549312	0.22285	0.224317	0.115876	0.115331	0.143614	0.145833	0.445748	0.25224	0.414401	0.240834	0.177172	0.381265
phAKT	0.238267	0.317942	0.134631	0.184877	0.181001	0.243056	0.406593	0.143695	0.163148	0.185239	0.15142	0.062376	0.12931	0.108772	0.105762	0.177378	0.176359	0.213957	0.188889	0.125234	0.142266	0.11814	0.236988	0.404175	0.347	0.149416	0.12595	0.283708	0.22207	0.131859	0.151154	0.105858	0.129949	0.252615	0.489362	0.111208	0.168578	0.153798	0.109883	0.054745	0.109353	0.138981	0.083333	0.255132	0.133701	0.106539	0.120101	0.178876	0.084634
phERK	0.078219	0.067282	0.069749	0.0457	0.089859	0.055556	0.120879	0.049853	0.067818	0.055716	0.070978	0.067021	0.070533	0.034211	0.24143	0.079692	0.0689	0.127057	0.105556	0.099065	0.039317	0.077209	0.060908	0.036053	0.128	0.082638	0.04886	0.063202	0.076765	0.045864	0.074781	0.041624	0.067005	0.098954	0.148936	0.035902	0.049312	0.043942	0.046814	0.064325	0.062588	0.056916	0.065394	0.146628	0.064783	0.055107	0.111884	0.085179	0.036154
phHISTONEH3	0.392298	0.021108	0.018654	0.008725	0.038511	0.006944	0.098901	0.027859	0.019834	0.030391	0.032072	0.048441	0.020376	0.031579	0.009482	0.012853	0.037295	0.026333	0.048148	0.033645	0.019659	0.008372	0.028793	0.104364	0.078	0.032554	0.016287	0.799157	0.063057	0.020475	0.038982	0.014902	0.02132	0.027353	0.06383	0.015762	0.020642	0.017577	0.023407	0.030566	0.02602	0.027796	0.016204	0.043988	0.050999	0.031594	0.027181	0.013629	0.01479
phmTOR	0.393502	0.472296	0.175182	0.147486	0.347882	0.340278	0.494505	0.285924	0.255918	0.256151	0.222397	0.187127	0.163009	0.230702	0.167031	0.172237	0.257269	0.380513	0.196296	0.24486	0.271081	0.230698	0.376523	0.537002	0.573	0.275459	0.237785	0.351124	0.309801	0.190827	0.270485	0.12333	0.473096	0.233307	0.401596	0.237303	0.247706	0.222222	0.213914	0.107208	0.164909	0.209795	0.140625	0.360704	0.243281	0.228508	0.21871	0.180579	0.198028
php53	0.044525	0.036939	0.032441	0.031159	0.015404	0.034722	0.10989	0.016862	0.027511	0.026049	0.025237	0.035169	0.01685	0.028947	0.032093	0.056555	0.042984	0.089533	0.040741	0.048598	0.028453	0.016744	0.031008	0.037951	0.069	0.052588	0.05646	0.048455	0.021933	0.031941	0.068417	0.024152	0.052792	0.024135	0.06383	0.23993	0.03555	0.024482	0.036411	0.029653	0.025316	0.023825	0.061343	0.055718	0.022054	0.021308	0.043616	0.027257	0.027116
phPHOSPHO	0.513839	0.405013	0.257908	0.18737	0.412067	0.319444	1.01648	0.230938	0.31158	0.298119	0.256572	0.24353	0.173197	0.217544	0.246535	1.31877	0.276865	0.433838	0.35	0.338318	0.269012	0.210233	0.386489	0.425047	0.528	0.324708	0.273616	0.329354	0.2817	0.277641	0.396977	0.279548	0.362437	0.284795	1	0.204904	0.274083	0.202762	0.26593	0.132299	0.195499	0.201191	0.185764	0.530792	0.290145	0.210874	0.312895	0.207836	0.159408
phRB	0.200963	0.176781	0.1103	0.136685	0.277279	0.194444	0.478022	0.093109	0.211772	0.356729	0.139327	0.21566	0.133229	0.108772	0.109409	0.18509	0.565107	0.328506	0.262963	0.248598	0.121055	0.106977	0.191584	0.320683	0.325	0.217028	0.793702	0.333567	0.200822	0.095004	0.156722	0.137718	0.307614	0.124698	0.369681	0.121716	0.293578	0.294413	0.161248	0.146898	0.153305	0.112508	0.072917	0.14956	0.556857	0.097722	0.151707	0.206133	0.119967
phSMAD23	0.732852	0.718997	0.524736	0.496469	0.840822	0.451389	2.14835	0.699413	0.611644	0.811867	0.415878	0.472462	0.410658	0.449123	0.434719	1.15424	0.631479	0.963792	0.942593	0.786916	0.473357	0.344186	0.849391	0.779886	1.037	0.624374	0.576547	0.741573	0.60658	0.554464	0.607796	0.586845	0.850761	0.575221	1.57181	0.855517	0.638761	0.61268	0.425228	0.387774	0.385021	0.437459	0.421296	0.8739	0.651275	0.572373	0.684577	0.643952	0.391126
SMAD23	2.68953	2.89842	1.6253	1.37349	3.32221	2.30556	4.58242	1.93988	1.82086	1.86179	1.48791	1.75315	1.81661	2.09912	2.15244	5.3419	2.23767	2.33904	1.78148	2.0729	1.66632	1.07628	2.6567	4.44212	5.992	2.20618	1.83062	2.73525	2.20425	1.63555	1.89738	1.39054	3.41117	3.45133	4.38032	2.53853	2.18922	1.42561	1.45384	1.22901	2.07947	1.773	2.04803	3.62463	2.10131	1.58119	2.13148	2.27768	0.955629
SOX1	1.5355	1.77309	1.62774	1.39925	1.36329	4.64583	2.21429	1.38856	1.66475	1.75036	1.68297	2.95488	1.56426	1.59298	2.16484	3.74036	1.35272	1.40619	3.10556	1.41122	2.32075	1.4986	1.43522	7.29981	1.598	1.95743	3.73616	2.79424	0.814942	0.912367	0.428003	1.15365	1.14518	0.156074	1.25	0.808231	1.02638	0.831764	1.30364	1.32847	0.818917	1.01588	1.00232	0.68915	0.63887	0.407054	1.26675	1.08859	0.817584
SOX17	0.209386	0.19657	0.167072	0.115081	0.188703	0.243056	0.28022	0.136364	0.172105	0.157742	0.14511	0.13935	0.098354	0.188596	0.122538	0.182519	0.201643	0.210665	0.122222	0.168224	0.146922	0.105116	0.147287	0.178368	0.386	0.16778	0.159609	0.16573	0.1878	0.105651	0.142403	0.131552	0.254822	2.0185	0.236702	0.141856	0.090596	0.131199	0.153446	0.104015	0.112518	0.131039	0.149306	0.222874	0.130944	0.107274	0.107459	0.141397	0.110107
SOX2	3.78099	1.12533	1.05191	0.742002	2.01027	2.95139	6.17033	1.29839	1.76328	1.83792	1.73975	0.856669	0.643025	1.12368	1.01896	1.62982	2.55626	3.41672	3.17593	2.28785	1.35127	0.899535	1.99336	2.64516	3.569	1.19783	0.826276	2.24508	2.36669	1.80672	1.47653	0.755396	1.5665	0.360418	3.39362	1.35814	1.96445	1.58506	1.77373	0.617245	0.679677	0.695566	1.00289	3.64809	2.18057	1.94195	1.65676	1.58092	0.714873
STAT3	0.463297	0.323219	0.218167	0.186124	0.451861	0.229167	0.895604	0.210411	0.212412	0.21563	0.245005	0.258792	0.205329	0.231579	0.282276	0.357326	0.316688	0.439105	0.333333	0.349533	0.29643	0.221395	0.351052	0.559772	0.717	0.550918	0.294245	0.351826	0.369431	0.190008	0.303103	0.191675	0.383756	0.360418	0.56383	0.244308	0.243119	0.224105	0.254226	0.129106	0.2173	0.2045	0.218171	0.501466	0.345279	0.274798	0.229456	0.27598	0.20871
TBX3	0.290012	0.255937	0.158151	0.172414	0.169448	0.326389	0.258242	0.169355	0.166987	0.180174	0.274974	0.193099	0.114028	0.209649	0.219548	0.246787	0.166877	0.330481	0.174074	0.205607	0.183135	0.130233	0.186047	0.328273	0.42	0.16611	0.159609	0.148174	0.198766	0.192465	0.225935	0.136691	0.253807	0.630732	0.303191	0.078809	0.15711	0.150031	0.272432	0.171077	0.138186	0.136995	0.215856	0.27566	0.150241	0.153564	0.201011	0.182283	0.127362
TFCP2l1	0.393502	0.28496	0.211679	0.10054	0.299101	0.201389	0.467033	0.152493	0.21753	0.265557	0.233438	0.164565	0.150862	0.268421	0.407002	0.264782	0.307838	0.329822	0.268519	0.31215	0.205898	0.162791	0.202658	0.381404	0.506	0.203673	0.295331	0.441713	0.287183	0.566749	0.393795	0.154162	0.279188	0.265487	0.457447	0.119965	0.280963	0.229755	0.321847	0.107208	0.150492	0.263402	0.284722	0.806452	0.360441	0.181484	0.211125	0.245315	0.135579
TFE3	1.30445	0.808707	0.605028	0.400083	1.55327	0.368056	1.10989	0.240469	0.570697	0.475398	0.47897	0.394824	0.304075	0.5	0.5062	2.90746	0.681416	0.994075	0.712963	0.854206	0.917744	0.570233	0.908084	0.724858	2.579	2.35977	0.781759	0.946629	1.00274	0.467649	0.709626	0.580164	1.36244	0.727273	0.888298	0.394046	0.574541	0.374137	0.425228	0.357664	0.344585	0.340834	0.423611	1.46921	0.645072	0.814107	0.45196	0.601363	0.562859
ZNF281	2.44284	0.682058	0.41768	0.310345	0.966624	0.638889	2.76374	0.378299	0.621241	0.871925	0.73817	0.683477	0.484326	0.512281	0.681984	0.51671	0.815423	1.41475	1.04815	0.998131	0.807036	0.666977	1.20376	1.33207	1.564	0.580134	1.73616	0.93118	1.63537	0.571663	0.500398	0.362795	0.870051	0.294449	2.10904	0.263573	0.739679	0.618958	0.782185	0.474909	0.511252	0.473197	0.609954	1.31965	0.803584	0.782513	1.00379	0.916525	0.63599
2way ANOVA multiple comparisons
Sox1 committed - Sox1 uncommitted	P value
AKT	1
bCATENIN	0.999995
BRACHYURY	>0.999999999999999
CLEAVED	>0.999999999999999
cMYC	>0.999999999999999
CYCLINB	>0.999999999999999
DNMT3A	1
DNMT3B	4.14065e-09
ERK	1
ESRRB	>0.999999999999999
GATA6	>0.999999999999999
HISTONEH3	1
FOXA2	>0.999999999999999
KI67	1.408e-11
KLF4	>0.999999999999999
KLF5	>0.999999999999999
NANOG	>0.999999999999999
OCT4	0.999997
OCT6	0.999981
OTX2	1
phAKT	>0.999999999999999
phERK	>0.999999999999999
phHISTONEH3	>0.999999999999999
phmTOR	>0.999999999999999
php53	>0.999999999999999
phPHOSPHO	1
phRB	>0.999999999999999
phSMAD23	1
SMAD23	0.699497
SOX1	3.398e-11
SOX17	>0.999999999999999
SOX2	0.209579
STAT3	>0.999999999999999
TBX3	>0.999999999999999
TFCP2l1	>0.999999999999999
TFE3	0.999948
ZNF281	0.999999
[truncated: 35 more columns]

[truncated: 36 more sheets: Fig.3B, Fig.3F_NanogvsFoxA2, Fig.3F_NanogvsSox1, Fig.3F_FoxA2vsSox1, Fig4B_ParentalSox1, Fig4B_ParentalFoxA2, Fig4B_ReporterSox1, Fig4B_ReporterFoxA2, Fig4D_leftSox1, fig4D_leftFoxA2, Fig4D_middleSox1, Fig4D_middleFoxA2, Fig4D_rightSox1, Fig4D_rightFoxA2, Fig.5B, Fig.5D, Fig.5F, Fig.S3B_SerumLIF, Fig.S3B_RA, Fig.S3B_Meso …]
